# Supplementary material for: Construction of a transposase accessible chromatin landscape reveals chromatin state of repeat elements and potential causal variant for complex traits in pigs
Source: J Anim Sci Biotechnol. 2022 Oct 11;13:112. doi: 10.1186/s40104-022-00767-3 (PMC9552403; doi:10.1186/s40104-022-00767-3)
Supplement: Supplementary file 2 — Additional file 2: Fig. S1. The analysis process and characteristics of peaks. (a) and (b) The ATAC-seq signal enrichment around TSSs and insert size distribution of ATAC-seq for 2 samples (brain_sample1 and brain_sample2). (c) Proportion of tissue-specific peaks that were distal peaks or proximal peaks. (d) Distribution of peak size obtained in this study. Fig. S2. Identifying the functional pathway and tissue specificity via RNA-seq. (a) Hierarchical clustering using gene expression. (b) Functional enrichment of tissue-specific expression genes for each tissue based on Gene Ontology (GO) biological processes (left). Distribution of the number of tissue-specific genes (right). (c) Representative examples of heart specific gene which is highly expressed in heart tissue. (d) Bar plot showing representative biological processes enriched in target genes of the system specific peaks and conserved peaks. Different colors refer to different systems, and light yellow indicates biological processes enriched in target genes of conserved peaks. (e) Bar plot showing peak intensity of liver specific peaks which located close to ARG1 (a protein coding gene expressed primarily in the liver and involved in the urea cycle). (f) Functional enrichment of genes for each tissue based on GO biological processes. The columns represent 20 tissues. The rows represent GO terms in each tissue (upper). Representative examples of enriched biological processes in target genes of heart specific peaks (bottom). Fig. S3. Hierarchical clustering inferred from peak intensity and gene expression. (a) Hierarchical clustering using peak intensity. The top 100,000 peaks with high intensity were used for the analysis. (b) Hierarchical clustering using gene expression. The top 5000 highly variable genes were used for the analysis. Fig. S4. The flowchart and outcomes from the correlation between peak intensity and gene expression. [file 40104_2022_767_MOESM2_ESM.xlsx]

## Sheet: Table S1
#Summary information on the ATAC-seq samples investigated in this study
System	Tissue	Biological replicates 1	Number of raw reads	Number of clean reads	#uniquely mapped reads	Number of peaks (q.0.01)	FRiP score	TSS score	NRF	PBC1	PBC2	RSC	NSC	Biological replicates 2	Number of raw reads	Number of clean reads	# uniquely mapped reads	Number of peaks (q.0.01)	FRiP score	TSS score	NRF	PBC1	PBC2	RSC	NSC	Number of overlapped peaks between sample1 and sample2	Number of overlapped peaks with merged peak	Range, bp	# genome
nervous system	brain	brain_sample1	90989288	89970610	0.9502	84918	0.2566	25.59	0.768891	0.784503	4.61447	0.063913	1.01001	brain_sample2	43204767	42906226	0.9755	86254	0.3528	37.64	0.749967	0.750415	3.96599	0.0864003	1.03336	66165	64532	65262213	0.0267988
	cerebellum	cerebellum_sample1	55917108	54967246	0.9745	103564	0.4221	33.15	0.809567	0.810449	5.21119	0.725858	1.03893	cerebellum_sample2	54001033	53525377	0.9734	92466	0.316	24.02	0.770217	0.780377	4.52716	0.143695	1.03662	78491	76298	71303976	0.0292798
	hypothalamus	hypothalamus_sample1	63854395	63275053	0.9737	88352	0.251483	21.81	0.731867	0.73554	3.75363	0.978353	1.16134	hypothalamus_sample2	61037870	60697278	0.9742	77491	0.2425	20.12	0.728004	0.743275	4.00969	1.04422	1.15113	62595	60982	62189453	0.0255371
	medulla_spinalis	medulla_spinalis_sample1	49017098	48353640	0.9691	60822	0.1356	15.14	0.825972	0.824756	5.59953	0.908114	1.09533	medulla_spinalis_sample2	58983989	58470674	0.9619	81286	0.1985	19.46	0.782877	0.793646	4.83242	0.842607	1.14387	48532	46273	51964127	0.0213382
respiratory system	lung	lung_sample1	56697525	55535053	0.9037	60495	0.0574	4.41	0.838664	0.84226	6.36657	0.618903	1.02591	lung_sample2	66289911	65733377	0.965	58780	0.0562	4.45	0.862781	0.865291	7.35906	0.67963	1.02317	23964	22950	28774497	0.0118158
	bronchia	bronchia_sample1	80549248	80210883	0.9602	130235	0.0971	3.92	0.896572	0.904317	10.5862	0.787768	1.02829	bronchia_sample2	55629257	55151567	0.9647	39183	0.0376	4.4	0.816462	0.819001	5.51227	0.854633	1.02466	24614	23972	28448875	0.0116821
digestive system	parotid_gland	parotid_gland_sample1	54808934	53882447	0.9671	48753	0.0746	8.06	0.832019	0.837485	6.067	0.643798	1.04918	parotid_gland_sample2	51352309	50843265	0.975	63754	0.1772	16.29	0.79405	0.814263	5.37572	0.116318	1.01745	32864	31609	34333871	0.0140986
	pharynx	pharynx_sample1	90471818	89269956	0.9708	88985	0.10376	8.44	0.785208	0.783778	4.49848	0.649122	1.03782	pharynx_sample2	45825320	45478739	0.9686	38739	0.0593	7.58	0.751543	0.75114	3.92923	0.694834	1.04698	29007	27812	32666195	0.0134138
	stomach	stomach_sample1	54022112	52904422	0.9682	38595	0.0494	5.15	0.845147	0.844538	6.2919	0.584353	1.02452	stomach_sample2	75765848	75121548	0.9697	55980	0.0845	7.86	0.756419	0.757592	4.0754	0.70576	1.04225	21725	20817	25987143	0.0106712
	liver	liver_sample1	51651700	50856691	0.9753	65208	0.2325	22.65	0.797795	0.822413	5.6035	0.827727	1.28114	liver_sample2	76683459	76010215	0.9692	90400	0.1291	9.83	0.823579	0.845698	6.56623	0.700081	1.0699	43442	41770	42665579	0.0175199
	SI	SI_sample1	75812935	75398060	0.9672	78373	0.07	6.14	0.894329	0.898937	9.95215	0.641725	1.02812	SI_sample2	46667174	46258616	0.9615	54001	0.0806	10.02	0.904161	0.907944	10.9642	0.575478	1.06018	28803	27571	32663272	0.0134126
urinary system	kidney	kidney_sample1	52012874	50987353	0.9676	64862	0.143381	15.4	0.836041	0.841834	6.27454	0.703245	1.12202	kidney_sample2	61363477	60742136	0.9715	62083	0.2105	21.82	0.657192	0.665285	2.94045	0.184064	1.03765	42002	40038	40010840	0.0164298
reproductive system	ovary	ovary_sample1	73402466	72828532	0.9481	173007	0.1592	4.25	0.872901	0.881871	8.60954	0.725858	1.03893	ovary_sample2	80753312	80089843	0.9512	156879	0.155	7.42	0.878531	0.88638	8.92458	0.798892	1.04481	97043	94946	78158325	0.0320944
	cervix	cervix_sample1	88163160	86740353	0.9628	104254	0.117253	9.55	0.817237	0.820271	5.50532	0.740035	1.04729	cervix_sample2	51927199	51436998	0.9692	83889	0.2122	18.94	0.836975	0.847457	6.62509	0.111296	1.01691	52473	50668	52914357	0.0217284
circulatory system	heart	heart_sample1	106350869	104621946	0.9812	102647	0.226719	16.34	0.675981	0.709463	3.3903	0.043465	1.00866	heart_sample2	43057182	42659349	0.9788	63325	0.1487	12.72	0.712272	0.754471	4.07493	0.763228	1.13182	54429	52850	52733475	0.0216541
lymphatic system	thymus	thymus_sample1	50291809	49272617	0.9613	37680	0.0675	8.71	0.842693	0.84241	6.24022	0.723759	1.04923	thymus_sample2	43543934	42819607	0.9582	44986	0.0739	8.85	0.866204	0.86669	7.44242	0.733773	1.05769	21651	20766	24656560	0.0101248
locomotor system	SM	SM_sample1	123366117	121687902	0.9763	95776	0.26965	23.23	0.74805	0.759177	4.09569	0.0210179	1.00372	SM_sample2	52485351	52061345	0.9739	78399	0.2974	30.9	0.695357	0.695182	3.25221	0.00413824	1.00183	63674	61127	59004394	0.0242292
	LD	LD_sample1	61674436	60251534	0.9738	65335	0.230335	25.26	0.727794	0.737065	3.83493	0.0164998	1.0063	LD_sample2	60811823	60384609	0.9744	83530	0.2802	25.03	0.744114	0.743743	3.85535	0.883821	1.25089	50932	49255	49928690	0.0205024
endocrine system	backfat	backfat_sample1	54566659	53444267	0.9621	34193	0.0379	5.01	0.836664	0.838935	6.11812	0.448704	1.02392	backfat_sample2	45593593	45263251	0.9685	16192	0.0188	3.59	0.84079	0.844444	6.41068	0.637796	1.02299	10059	9729	13635969	0.00559938
	leaf_fat	leaf_fat_sample1	86593232	85624890	0.9652	186428	0.269313	15.32	0.768694	0.780617	4.60262	0.480306	1.10745	leaf_fat_sample2	49515649	48978948	0.9703	43722	0.0776	8.11	0.805496	0.805009	5.04598	0.669139	1.03314	36729	35521	39524093	0.0162299

## Sheet: Table S2
#Summary information on the RNA-seq samples investigated in this study
system	Tissue	Biological replicates 1	Number of input reads	Number of uniquely mapped reads	#uniquely mapped reads	Biological replicates 2	Number of input reads	Number of uniquely mapped reads	#uniquely mapped reads
nervous system	brain	brain_sample1	48027957	46090455	0.959659	brain_sample2	68770353	65318690	0.949809
	cerebellum	cerebellum_sample1	35869651	34838434	0.971251	cerebellum_sample2	45534520	43657215	0.958772
	hypothalamus	hypothalamus_sample1	61072731	58649975	0.9603	hypothalamus_sample2	43083089	41299318	0.958597
	medulla_spinalis	medulla_spinalis_sample1	39865212	36493658	0.9154	medulla_spinalis_sample2	40395830	38788987	0.960223
respiratory system	lung	lung_sample1	53369778	51016697	0.95591	lung_sample2	40395830	38788987	0.960223
	bronchia	bronchia_sample1	45304445	40821786	0.901055	bronchia_sample2	42596688	39468290	0.926558
digestive system	parotid_gland	parotid_gland_sample1	37822853	36372494	0.961654	parotid_gland_sample2	36927300	35015963	0.948241
	pharynx	pharynx_sample1	50058469	45880755	0.916543	pharynx_sample2	46594966	43682939	0.937503
	stomach	stomach_sample1	47455135	45236438	0.953246	stomach_sample2	\	\	\
	liver	liver_sample1	43866208	42125622	0.960321	liver_sample2	36947749	35325902	0.956104
	SI	SI_sample1	48157821	45887460	0.952856	SI_sample2	49618372	47457804	0.956456
urinary system	kidney	kidney_sample1	48077992	46302983	0.963081	kidney_sample2	51364328	48844896	0.95095
reproductive system	ovary	ovary_sample1	41151329	39484529	0.959496	ovary_sample2	48152516	46422368	0.964069
	cervix	cervix_sample1	37687425	36322624	0.963786	cervix_sample2	49064140	46951881	0.956949
circulatory system	heart	heart_sample1	53416962	50881161	0.952528	heart_sample2	47182830	44637198	0.946047
lymphatic system	thymus	thymus_sample1	52925054	50668804	0.957369	thymus_sample2	42009610	40188219	0.956643
locomotor system	SM	SM_sample1	52459367	50544140	0.963491	SM_sample2	43777849	42240075	0.964873
	LD	LD_sample1	48059220	46487858	0.967304	LD_sample2	48759321	46940896	0.962706
endocrine system	backfat	backfat_sample1	41125814	39679220	0.964825	backfat_sample2	\	\	\
	leaf_fat	leaf_fat_sample1	48602386	47120813	0.969516	leaf_fat_sample2	51965328	50257405	0.967133

## Sheet: Table S3
#The information of download data
Title	Sex	Development stage	Breed	ATAC-seq SRR ID	ATAC-seq sample name	RNA-seq SRR ID	RNA-seq sample name
Functional annotations of three domestic animal genomes provide vital resources for comparative and agricultural research	male	adult	Yorkshire	SRR12697154	Adipose_P348	SRR12697090	Adipose_P348
Functional annotations of three domestic animal genomes provide vital resources for comparative and agricultural research	male	adult	Yorkshire	SRR12697155	Adipose_P350	SRR12697091	Adipose_P350
Functional annotations of three domestic animal genomes provide vital resources for comparative and agricultural research	male	adult	Yorkshire	SRR12697157	Cerebellum_P348	SRR12697096	Cerebellum_P348
Functional annotations of three domestic animal genomes provide vital resources for comparative and agricultural research	male	adult	Yorkshire	SRR12697158	Cerebellum_P350	SRR12697097	Cerebellum_P350
Functional annotations of three domestic animal genomes provide vital resources for comparative and agricultural research	male	adult	Yorkshire	SRR12697161	Cortex_P348	SRR12697102	Cortex_P348
Functional annotations of three domestic animal genomes provide vital resources for comparative and agricultural research	male	adult	Yorkshire	SRR12697162	Cortex_P350	SRR12697103	Cortex_P350
Functional annotations of three domestic animal genomes provide vital resources for comparative and agricultural research	male	adult	Yorkshire	SRR12697165	Hypothalamus_P348	SRR12697108	Hypothalamus_P348
Functional annotations of three domestic animal genomes provide vital resources for comparative and agricultural research	male	adult	Yorkshire	SRR12697166	Hypothalamus_P350	SRR12697109	Hypothalamus_P350
Functional annotations of three domestic animal genomes provide vital resources for comparative and agricultural research	male	adult	Yorkshire	SRR12697169	Liver_P348	SRR12697114	Liver_P348
Functional annotations of three domestic animal genomes provide vital resources for comparative and agricultural research	male	adult	Yorkshire	SRR12697170	Liver_P350	SRR12697115	Liver_P350
Functional annotations of three domestic animal genomes provide vital resources for comparative and agricultural research	male	adult	Yorkshire	SRR12697177	Muscle_P348	SRR12697126	Muscle_P348
Functional annotations of three domestic animal genomes provide vital resources for comparative and agricultural research	male	adult	Yorkshire	SRR12697178	Muscle_P350	SRR12697127	Muscle_P350
Functional annotations of three domestic animal genomes provide vital resources for comparative and agricultural research	male	adult	Yorkshire	SRR12697181	Spleen_P348	SRR12697132	Spleen_P348
Functional annotations of three domestic animal genomes provide vital resources for comparative and agricultural research	male	adult	Yorkshire	SRR12697182	Spleen_P350	SRR12697133	Spleen_P350
A compendium map of Cis-Regulatory Elements in the Pig Genome and epigenetic comparison with the human Genome	male	two weeks	MS	SRR10764660	MS-2W-2-Muscle-ATAC	SRR10764498	MS-2W-2-Muscle-RNA
A compendium map of Cis-Regulatory Elements in the Pig Genome and epigenetic comparison with the human Genome	male	two weeks	MS	SRR10764661	MS-2W-2-Liver-ATAC	SRR10764520	MS-2W-2-Liver-RNA
A compendium map of Cis-Regulatory Elements in the Pig Genome and epigenetic comparison with the human Genome	male	two weeks	MS	SRR10764663	MS-2W-2-Fat-ATAC	SRR10764564	MS-2W-2-Fat-RNA
A compendium map of Cis-Regulatory Elements in the Pig Genome and epigenetic comparison with the human Genome	male	two weeks	MS	SRR10764664	MS-2W-1-Fat-ATAC	SRR10764575	MS-2W-1-Fat-RNA
A compendium map of Cis-Regulatory Elements in the Pig Genome and epigenetic comparison with the human Genome	male	two weeks	LW	SRR10764666	LW-2W-2-Muscle-ATAC	SRR10764645	LW-2W-2-Muscle-RNA
A compendium map of Cis-Regulatory Elements in the Pig Genome and epigenetic comparison with the human Genome	male	two weeks	LW	SRR10764667	LW-2W-1-Muscle-ATAC	SRR10764646	LW-2W-1-Muscle-RNA
A compendium map of Cis-Regulatory Elements in the Pig Genome and epigenetic comparison with the human Genome	male	two weeks	LW	SRR10764669	LW-2W-1-Liver-ATAC	SRR10764649	LW-2W-1-Liver-RNA
A compendium map of Cis-Regulatory Elements in the Pig Genome and epigenetic comparison with the human Genome	male	two weeks	LW	SRR10764670	LW-2W-1-Fat-ATAC	SRR10764653	LW-2W-1-Fat-RNA
A compendium map of Cis-Regulatory Elements in the Pig Genome and epigenetic comparison with the human Genome	male	two weeks	LW	SRR10764673	LW-2W-2-Fat-ATAC	SRR10764652	LW-2W-2-Fat-RNA
A compendium map of Cis-Regulatory Elements in the Pig Genome and epigenetic comparison with the human Genome	male	two weeks	ES	SRR10764672	ES-2W-2-Muscle-ATAC	SRR10764657	ES-2W-2-Muscle-RNA
A compendium map of Cis-Regulatory Elements in the Pig Genome and epigenetic comparison with the human Genome	male	two weeks	ES	SRR10764675	ES-2W-1-Muscle-ATAC	SRR10764662	ES-2W-1-Muscle-RNA
A compendium map of Cis-Regulatory Elements in the Pig Genome and epigenetic comparison with the human Genome	male	two weeks	ES	SRR10764676	ES-2W-2-Liver-ATAC	SRR10764674	ES-2W-2-Liver-RNA
A compendium map of Cis-Regulatory Elements in the Pig Genome and epigenetic comparison with the human Genome	male	two weeks	ES	SRR10764678	ES-2W-2-Fat-ATAC	SRR10764453	ES-2W-2-Fat-RNA
A compendium map of Cis-Regulatory Elements in the Pig Genome and epigenetic comparison with the human Genome	male	two weeks	ES	SRR10764679	ES-2W-1-Fat-ATAC	SRR10764464	ES-2W-1-Fat-RNA
A compendium map of Cis-Regulatory Elements in the Pig Genome and epigenetic comparison with the human Genome	male	two weeks	ES	SRR10764681	ES-2W-1-Heart-ATAC	SRR10764708	ES-2W-1-Heart-RNA
A comprehensive epigenome atlas reveals DNA methylation regulating skeletal muscle development	male	post natal day 180	Luchuan	SRR15249844	Luchuan rep1_ATAC	SRR15249850	Luchuan rep1_mRNA
A comprehensive epigenome atlas reveals DNA methylation regulating skeletal muscle development	male	post natal day 180	Luchuan	SRR15249845	Luchuan rep2_ATAC	SRR15249851	Luchuan rep2_mRNA
A comprehensive epigenome atlas reveals DNA methylation regulating skeletal muscle development	male	post natal day 180	Luchuan	SRR15249846	Luchuan rep3_ATAC	SRR15249852	Luchuan rep3_mRNA
A comprehensive epigenome atlas reveals DNA methylation regulating skeletal muscle development	male	post natal day 180	Duroc	SRR15249849	Duroc rep3_ATAC	SRR15249855	Duroc rep3_mRNA

## Sheet: Table S4
#Comparison with peaks of previous study designed by zhou et al
Tissue	The number of merged peaks within one tissue from previous study designed by Zhou et al	The number of merged peaks within one tissue from current study	The number of overlapped peaks between two study	#overlapped
Adipose_merge	53134	9729(backfat)	8649	0.888992
		35521(leaf_fat)	20999	0.591171
Cerebellum	87101	76298	32724	0.428897
Cortex	99384	64532	52098	0.80732
Hypothalamus	50224	60982	32436	0.531895
Liver	71988	41770	33888	0.8113
Lung	89787	22950	18561	0.808758
Muscle	93073	49255(LD)	46210	0.938179
		61127(SM)	54359	0.88928

## Sheet: Table S5
#motif enrichment analysis of shared peaks
Motif name	P value	# of peaks with motif
Sp1(Zf)/Promoter/Homer	1e-272	0.2598
NFY(CCAAT)/Promoter/Homer	1e-227	0.153
Sp5(Zf)/mES-Sp5.Flag-ChIP-Seq(GSE72989)/Homer	1e-220	0.4344
Elk4(ETS)/Hela-Elk4-ChIP-Seq(GSE31477)/Homer	1e-211	0.2125
KLF3(Zf)/MEF-Klf3-ChIP-Seq(GSE44748)/Homer	1e-197	0.2364
Elk1(ETS)/Hela-Elk1-ChIP-Seq(GSE31477)/Homer	1e-196	0.2038
ETS(ETS)/Promoter/Homer	1e-194	0.1255
Ronin(THAP)/ES-Thap11-ChIP-Seq(GSE51522)/Homer	1e-193	0.0308
GFY-Staf(?,Zf)/Promoter/Homer	1e-184	0.0339
ELF1(ETS)/Jurkat-ELF1-ChIP-Seq(SRA014231)/Homer	1e-175	0.1837
Sp2(Zf)/HEK293-Sp2.eGFP-ChIP-Seq(Encode)/Homer	1e-175	0.5163
Fli1(ETS)/CD8-FLI-ChIP-Seq(GSE20898)/Homer	1e-168	0.2535
KLF5(Zf)/LoVo-KLF5-ChIP-Seq(GSE49402)/Homer	1e-150	0.4343
KLF14(Zf)/HEK293-KLF14.GFP-ChIP-Seq(GSE58341)/Homer	1e-148	0.5585
ETV4(ETS)/HepG2-ETV4-ChIP-Seq(ENCODE)/Homer	1e-142	0.2681
YY1(Zf)/Promoter/Homer	1e-141	0.0419
GABPA(ETS)/Jurkat-GABPa-ChIP-Seq(GSE17954)/Homer	1e-139	0.1918
NRF(NRF)/Promoter/Homer	1e-127	0.0979
GFY(?)/Promoter/Homer	1e-126	0.0291
Klf9(Zf)/GBM-Klf9-ChIP-Seq(GSE62211)/Homer	1e-125	0.1823
ETV1(ETS)/GIST48-ETV1-ChIP-Seq(GSE22441)/Homer	1e-119	0.2456
Elf4(ETS)/BMDM-Elf4-ChIP-Seq(GSE88699)/Homer	1e-114	0.1752
KLF6(Zf)/PDAC-KLF6-ChIP-Seq(GSE64557)/Homer	1e-111	0.3657
ETS1(ETS)/Jurkat-ETS1-ChIP-Seq(GSE17954)/Homer	1e-104	0.1791
NRF1(NRF)/MCF7-NRF1-ChIP-Seq(Unpublished)/Homer	1e-103	0.1075
EWS:FLI1-fusion(ETS)/SK_N_MC-EWS:FLI1-ChIP-Seq(SRA014231)/Homer	1e-88	0.1045
Klf4(Zf)/mES-Klf4-ChIP-Seq(GSE11431)/Homer	1e-83	0.116
ERG(ETS)/VCaP-ERG-ChIP-Seq(GSE14097)/Homer	1e-78	0.2201
Etv2(ETS)/ES-ER71-ChIP-Seq(GSE59402)/Homer	1e-78	0.1407
EHF(ETS)/LoVo-EHF-ChIP-Seq(GSE49402)/Homer	1e-73	0.1603
ELF5(ETS)/T47D-ELF5-ChIP-Seq(GSE30407)/Homer	1e-70	0.0982
CRE(bZIP)/Promoter/Homer	1e-57	0.057
E2F4(E2F)/K562-E2F4-ChIP-Seq(GSE31477)/Homer	1e-57	0.1855
Atf1(bZIP)/K562-ATF1-ChIP-Seq(GSE31477)/Homer	1e-50	0.0682
JunD(bZIP)/K562-JunD-ChIP-Seq/Homer	1e-48	0.0199
KLF10(Zf)/HEK293-KLF10.GFP-ChIP-Seq(GSE58341)/Homer	1e-48	0.1337
NFIL3(bZIP)/HepG2-NFIL3-ChIP-Seq(Encode)/Homer	1e-47	0.0426
ZNF143|STAF(Zf)/CUTLL-ZNF143-ChIP-Seq(GSE29600)/Homer	1e-43	0.0532
SPDEF(ETS)/VCaP-SPDEF-ChIP-Seq(SRA014231)/Homer	1e-41	0.1279
TFE3(bHLH)/MEF-TFE3-ChIP-Seq(GSE75757)/Homer	1e-41	0.0206
Atf2(bZIP)/3T3L1-Atf2-ChIP-Seq(GSE56872)/Homer	1e-40	0.0392
GFX(?)/Promoter/Homer	1e-38	0.0133
E-box(bHLH)/Promoter/Homer	1e-37	0.0281
Atf7(bZIP)/3T3L1-Atf7-ChIP-Seq(GSE56872)/Homer	1e-35	0.0497
Maz(Zf)/HepG2-Maz-ChIP-Seq(GSE31477)/Homer	1e-35	0.4619
AMYB(HTH)/Testes-AMYB-ChIP-Seq(GSE44588)/Homer	1e-29	0.1401
AMYB(HTH)/Testes-AMYB-ChIP-Seq(GSE44588)/Homer	1e-29	0.1401
BMYB(HTH)/Hela-BMYB-ChIP-Seq(GSE27030)/Homer	1e-29	0.1359
BMYB(HTH)/Hela-BMYB-ChIP-Seq(GSE27030)/Homer	1e-29	0.1359
ELF3(ETS)/PDAC-ELF3-ChIP-Seq(GSE64557)/Homer	1e-29	0.0718
Rfx2(HTH)/LoVo-RFX2-ChIP-Seq(GSE49402)/Homer	1e-29	0.0214
RFX(HTH)/K562-RFX3-ChIP-Seq(SRA012198)/Homer	1e-28	0.0204
c-Jun-CRE(bZIP)/K562-cJun-ChIP-Seq(GSE31477)/Homer	1e-26	0.0302
c-Jun-CRE(bZIP)/K562-cJun-ChIP-Seq(GSE31477)/Homer	1e-26	0.0302
MYB(HTH)/ERMYB-Myb-ChIPSeq(GSE22095)/Homer	1e-26	0.1743
Stat3(Stat)/mES-Stat3-ChIP-Seq(GSE11431)/Homer	1e-22	0.0645
PU.1-IRF(ETS:IRF)/Bcell-PU.1-ChIP-Seq(GSE21512)/Homer	1e-21	0.1171
IRF8(IRF)/BMDM-IRF8-ChIP-Seq(GSE77884)/Homer	1e-20	0.0299
E2F3(E2F)/MEF-E2F3-ChIP-Seq(GSE71376)/Homer	1e-19	0.217
ETS:RUNX(ETS,Runt)/Jurkat-RUNX1-ChIP-Seq(GSE17954)/Homer	1e-17	0.0202
Rfx1(HTH)/NPC-H3K4me1-ChIP-Seq(GSE16256)/Homer	1e-17	0.0283
ZBTB33(Zf)/GM12878-ZBTB33-ChIP-Seq(GSE32465)/Homer	1e-17	0.0246
Usf2(bHLH)/C2C12-Usf2-ChIP-Seq(GSE36030)/Homer	1e-15	0.0413
SpiB(ETS)/OCILY3-SPIB-ChIP-Seq(GSE56857)/Homer	1e-14	0.0245
MITF(bHLH)/MastCells-MITF-ChIP-Seq(GSE48085)/Homer	1e-13	0.0832
Nkx3.1(Homeobox)/LNCaP-Nkx3.1-ChIP-Seq(GSE28264)/Homer	1e-13	0.1532
PU.1(ETS)/ThioMac-PU.1-ChIP-Seq(GSE21512)/Homer	1e-13	0.0459
X-box(HTH)/NPC-H3K4me1-ChIP-Seq(GSE16256)/Homer	1e-13	0.012
CTCF(Zf)/CD4+-CTCF-ChIP-Seq(Barski_et_al.)/Homer	1e-12	0.029
Pbx3(Homeobox)/GM12878-PBX3-ChIP-Seq(GSE32465)/Homer	1e-12	0.0211
Pknox1(Homeobox)/ES-Prep1-ChIP-Seq(GSE63282)/Homer	1e-12	0.0247
E2F6(E2F)/Hela-E2F6-ChIP-Seq(GSE31477)/Homer	1e-10	0.1901
bHLHE40(bHLH)/HepG2-BHLHE40-ChIP-Seq(GSE31477)/Homer	1e-09	0.0521
CEBP(bZIP)/ThioMac-CEBPb-ChIP-Seq(GSE21512)/Homer	1e-09	0.0264
Nanog(Homeobox)/mES-Nanog-ChIP-Seq(GSE11724)/Homer	1e-09	0.2527
Stat3+il21(Stat)/CD4-Stat3-ChIP-Seq(GSE19198)/Homer	1e-09	0.0614
Arnt:Ahr(bHLH)/MCF7-Arnt-ChIP-Seq(Lo_et_al.)/Homer	1e-08	0.0885
Bapx1(Homeobox)/VertebralCol-Bapx1-ChIP-Seq(GSE36672)/Homer	1e-08	0.1392
bHLHE41(bHLH)/proB-Bhlhe41-ChIP-Seq(GSE93764)/Homer	1e-08	0.1859
BORIS(Zf)/K562-CTCFL-ChIP-Seq(GSE32465)/Homer	1e-08	0.0693
IRF2(IRF)/Erythroblas-IRF2-ChIP-Seq(GSE36985)/Homer	1e-08	0.0093
Nkx2.2(Homeobox)/NPC-Nkx2.2-ChIP-Seq(GSE61673)/Homer	1e-08	0.1554
PBX1(Homeobox)/MCF7-PBX1-ChIP-Seq(GSE28007)/Homer	1e-08	0.0079
E2F7(E2F)/Hela-E2F7-ChIP-Seq(GSE32673)/Homer	1e-07	0.0436
EWS:ERG-fusion(ETS)/CADO_ES1-EWS:ERG-ChIP-Seq(SRA014231)/Homer	1e-07	0.0489
HLF(bZIP)/HSC-HLF.Flag-ChIP-Seq(GSE69817)/Homer	1e-07	0.0285
E2F1(E2F)/Hela-E2F1-ChIP-Seq(GSE22478)/Homer	1e-06	0.0929
EKLF(Zf)/Erythrocyte-Klf1-ChIP-Seq(GSE20478)/Homer	1e-06	0.0272
FOXK1(Forkhead)/HEK293-FOXK1-ChIP-Seq(GSE51673)/Homer	1e-06	0.0381
HIF-1b(HLH)/T47D-HIF1b-ChIP-Seq(GSE59937)/Homer	1e-06	0.1549
STAT1(Stat)/HelaS3-STAT1-ChIP-Seq(GSE12782)/Homer	1e-06	0.0191
STAT4(Stat)/CD4-Stat4-ChIP-Seq(GSE22104)/Homer	1e-06	0.0592
Foxo3(Forkhead)/U2OS-Foxo3-ChIP-Seq(E-MTAB-2701)/Homer	1e-05	0.0246
FOXP1(Forkhead)/H9-FOXP1-ChIP-Seq(GSE31006)/Homer	1e-05	0.0177
Hoxa9(Homeobox)/ChickenMSG-Hoxa9.Flag-ChIP-Seq(GSE86088)/Homer	1e-05	0.1338
Nkx2.1(Homeobox)/LungAC-Nkx2.1-ChIP-Seq(GSE43252)/Homer	1e-05	0.2036
Nkx2.5(Homeobox)/HL1-Nkx2.5.biotin-ChIP-Seq(GSE21529)/Homer	1e-05	0.1474
PU.1:IRF8(ETS:IRF)/pDC-Irf8-ChIP-Seq(GSE66899)/Homer	1e-05	0.0126
Rfx6(HTH)/Min6b1-Rfx6.HA-ChIP-Seq(GSE62844)/Homer	1e-05	0.1234
CEBP:AP1(bZIP)/ThioMac-CEBPb-ChIP-Seq(GSE21512)/Homer	0.0001	0.0276
CLOCK(bHLH)/Liver-Clock-ChIP-Seq(GSE39860)/Homer	0.0001	0.0668
E2F(E2F)/Hela-CellCycle-Expression/Homer	0.0001	0.018
Egr1(Zf)/K562-Egr1-ChIP-Seq(GSE32465)/Homer	0.0001	0.1954
Ets1-distal(ETS)/CD4+-PolII-ChIP-Seq(Barski_et_al.)/Homer	0.0001	0.0222
FOXK2(Forkhead)/U2OS-FOXK2-ChIP-Seq(E-MTAB-2204)/Homer	0.0001	0.026
HINFP(Zf)/K562-HINFP.eGFP-ChIP-Seq(Encode)/Homer	0.0001	0.1343
IRF3(IRF)/BMDM-Irf3-ChIP-Seq(GSE67343)/Homer	0.0001	0.0168
Six2(Homeobox)/NephronProgenitor-Six2-ChIP-Seq(GSE39837)/Homer	0.0001	0.0511
Srebp2(bHLH)/HepG2-Srebp2-ChIP-Seq(GSE31477)/Homer	0.0001	0.0148
STAT5(Stat)/mCD4+-Stat5-ChIP-Seq(GSE12346)/Homer	0.0001	0.0206
USF1(bHLH)/GM12878-Usf1-ChIP-Seq(GSE32465)/Homer	0.0001	0.0614
Atf4(bZIP)/MEF-Atf4-ChIP-Seq(GSE35681)/Homer	0.001	0.0105
Foxo1(Forkhead)/RAW-Foxo1-ChIP-Seq(Fan_et_al.)/Homer	0.001	0.1114
IRF1(IRF)/PBMC-IRF1-ChIP-Seq(GSE43036)/Homer	0.001	0.0082
Isl1(Homeobox)/Neuron-Isl1-ChIP-Seq(GSE31456)/Homer	0.001	0.0866
ISRE(IRF)/ThioMac-LPS-Expression(GSE23622)/Homer	0.001	0.0041
Oct11(POU,Homeobox)/NCIH1048-POU2F3-ChIP-seq(GSE115123)/Homer	0.001	0.0095
Pitx1(Homeobox)/Chicken-Pitx1-ChIP-Seq(GSE38910)/Homer	0.001	0.229
PRDM1(Zf)/Hela-PRDM1-ChIP-Seq(GSE31477)/Homer	0.001	0.0282
ZNF467(Zf)/HEK293-ZNF467.GFP-ChIP-Seq(GSE58341)/Homer	0.001	0.185
CHR(?)/Hela-CellCycle-Expression/Homer	0.01	0.0227
CRX(Homeobox)/Retina-Crx-ChIP-Seq(GSE20012)/Homer	0.01	0.1097
DUX4(Homeobox)/Myoblasts-DUX4.V5-ChIP-Seq(GSE75791)/Homer	0.01	0.0014
Foxa2(Forkhead)/Liver-Foxa2-ChIP-Seq(GSE25694)/Homer	0.01	0.0262
Foxa3(Forkhead)/Liver-Foxa3-ChIP-Seq(GSE77670)/Homer	0.01	0.01
Foxf1(Forkhead)/Lung-Foxf1-ChIP-Seq(GSE77951)/Homer	0.01	0.026
Foxh1(Forkhead)/hESC-FOXH1-ChIP-Seq(GSE29422)/Homer	0.01	0.0244
Six1(Homeobox)/Myoblast-Six1-ChIP-Chip(GSE20150)/Homer	0.01	0.0112
Smad3(MAD)/NPC-Smad3-ChIP-Seq(GSE36673)/Homer	0.01	0.2373
TEAD1(TEAD)/HepG2-TEAD1-ChIP-Seq(Encode)/Homer	0.01	0.0482
TEAD3(TEA)/HepG2-TEAD3-ChIP-Seq(Encode)/Homer	0.01	0.0522
TEAD4(TEA)/Tropoblast-Tead4-ChIP-Seq(GSE37350)/Homer	0.01	0.0468
TR4(NR),DR1/Hela-TR4-ChIP-Seq(GSE24685)/Homer	0.01	0.011
Zfp281(Zf)/ES-Zfp281-ChIP-Seq(GSE81042)/Homer	0.01	0.0626
ZNF675(Zf)/HEK293-ZNF675.GFP-ChIP-Seq(GSE58341)/Homer	0.01	0.0081
ZNF7(Zf)/HepG2-ZNF7.Flag-ChIP-Seq(Encode)/Homer	0.01	0.0231

## Sheet: Table S6
#The information of PERV overlapped peaks
PERV name	Region	Peak	Gene
sPERV-JX2like-12-23.0M	chr12:22986893-22991220	chr12:22990219-22991950	PIP4K2B & CACNB1 & NEUROD2 & PLXDC1 & ENSSSCG00000017507
sPERV-JX2like-12-23.0M	chr12:22986893-22991220	chr12:22990219-22991950	PIP4K2B & CACNB1 & NEUROD2 & PLXDC1 & ENSSSCG00000017507
sPERV-JX2like-12-23.0M	chr12:22986893-22991220	chr12:22990219-22991950	PIP4K2B & CACNB1 & NEUROD2 & PLXDC1 & ENSSSCG00000017507
sPERV-JX2like-12-23.0M	chr12:22986893-22991220	chr12:22990219-22991950	PIP4K2B & CACNB1 & NEUROD2 & PLXDC1 & ENSSSCG00000017507
sPERV-JX2like-12-23.0M	chr12:22986893-22991220	chr12:22990219-22991950	PIP4K2B & CACNB1 & NEUROD2 & PLXDC1 & ENSSSCG00000017507
sPERV-JX2like-12-23.0M	chr12:22986893-22991220	chr12:22990219-22991950	PIP4K2B & CACNB1 & NEUROD2 & PLXDC1 & ENSSSCG00000017507
sPERV-JX2like-12-23.0M	chr12:22986893-22991220	chr12:22990219-22991950	PIP4K2B & CACNB1 & NEUROD2 & PLXDC1 & ENSSSCG00000017507
sPERV-JX2like-12-23.0M	chr12:22986893-22991220	chr12:22990219-22991950	PIP4K2B & CACNB1 & NEUROD2 & PLXDC1 & ENSSSCG00000017507
sPERV-JX2like-12-23.0M	chr12:22986893-22991220	chr12:22990219-22991950	PIP4K2B & CACNB1 & NEUROD2 & PLXDC1 & ENSSSCG00000017507
sPERV-JX2like-12-23.0M	chr12:22986893-22991220	chr12:22990219-22991950	PIP4K2B & CACNB1 & NEUROD2 & PLXDC1 & ENSSSCG00000017507
sPERV-JX2like-12-23.0M	chr12:22986893-22991220	chr12:22990219-22991950	PIP4K2B & CACNB1 & NEUROD2 & PLXDC1 & ENSSSCG00000017507
sPERV-JX2like-12-23.0M	chr12:22986893-22991220	chr12:22990219-22991950	PIP4K2B & CACNB1 & NEUROD2 & PLXDC1 & ENSSSCG00000017507
sPERV-JX2like-12-23.0M	chr12:22986893-22991220	chr12:22990219-22991950	PIP4K2B & CACNB1 & NEUROD2 & PLXDC1 & ENSSSCG00000017507
sPERV-JX2like-12-23.0M	chr12:22986893-22991220	chr12:22990219-22991950	PIP4K2B & CACNB1 & NEUROD2 & PLXDC1 & ENSSSCG00000017507
sPERV-JX2like-12-23.0M	chr12:22986893-22991220	chr12:22990219-22991950	PIP4K2B & CACNB1 & NEUROD2 & PLXDC1 & ENSSSCG00000017507
sPERV-JX2like-12-23.0M	chr12:22986893-22991220	chr12:22990219-22991950	PIP4K2B & CACNB1 & NEUROD2 & PLXDC1 & ENSSSCG00000017507
PERV-A-13-146.7M	chr13:146750532-146759521	chr13:146754441-146755028	SIDT1 & GTPBP8 & BOC & CFAP44
PERV-B-15-110.9M	chr15:110958945-110967782	chr15:110958361-110959022	FZD5 & IDH1
PERV-B-15-110.9M	chr15:110958945-110967782	chr15:110958361-110959022	FZD5 & IDH1
sPERV-JX3like-15-116.3M	chr15:116321677-116334781	chr15:116322040-116322803	\
sPERV-JX3like-15-116.3M	chr15:116321677-116334781	chr15:116322040-116322803	\
sPERV-JX3like-15-116.3M	chr15:116321677-116334781	chr15:116322040-116322803	\
sPERV-JX3like-15-116.3M	chr15:116321677-116334781	chr15:116322040-116322803	\
sPERV-JX3like-15-116.3M	chr15:116321677-116334781	chr15:116322040-116322803	\
sPERV-JX3like-15-116.3M	chr15:116321677-116334781	chr15:116322040-116322803	\
sPERV-JX3like-15-116.3M	chr15:116321677-116334781	chr15:116322040-116322803	\
sPERV-JX3like-15-116.3M	chr15:116321677-116334781	chr15:116322040-116322803	\
sPERV-JX3like-15-116.3M	chr15:116321677-116334781	chr15:116322040-116322803	\
sPERV-JX3like-15-116.3M	chr15:116321677-116334781	chr15:116323127-116323377	\
PERV-A-17-33.1M	chr17:33062883-33071800	chr17:33071701-33073027	ENSSSCG00000044004 & IDH3B & ENSSSCG00000051614 & ENSSSCG00000044339 & NOP56 & SNORD86 & ENSSSCG00000026043
PERV-A-17-33.1M	chr17:33062883-33071800	chr17:33071701-33073027	ENSSSCG00000044004 & IDH3B & ENSSSCG00000051614 & ENSSSCG00000044339 & NOP56 & SNORD86 & ENSSSCG00000026043
PERV-A-17-33.1M	chr17:33062883-33071800	chr17:33071701-33073027	ENSSSCG00000044004 & IDH3B & ENSSSCG00000051614 & ENSSSCG00000044339 & NOP56 & SNORD86 & ENSSSCG00000026043
PERV-A-17-33.1M	chr17:33062883-33071800	chr17:33071701-33073027	ENSSSCG00000044004 & IDH3B & ENSSSCG00000051614 & ENSSSCG00000044339 & NOP56 & SNORD86 & ENSSSCG00000026043
PERV-A-17-33.1M	chr17:33062883-33071800	chr17:33071701-33073027	ENSSSCG00000044004 & IDH3B & ENSSSCG00000051614 & ENSSSCG00000044339 & NOP56 & SNORD86 & ENSSSCG00000026043
PERV-A-17-33.1M	chr17:33062883-33071800	chr17:33071701-33073027	ENSSSCG00000044004 & IDH3B & ENSSSCG00000051614 & ENSSSCG00000044339 & NOP56 & SNORD86 & ENSSSCG00000026043
PERV-A-17-33.1M	chr17:33062883-33071800	chr17:33071701-33073027	ENSSSCG00000044004 & IDH3B & ENSSSCG00000051614 & ENSSSCG00000044339 & NOP56 & SNORD86 & ENSSSCG00000026043
PERV-A-17-33.1M	chr17:33062883-33071800	chr17:33071701-33073027	ENSSSCG00000044004 & IDH3B & ENSSSCG00000051614 & ENSSSCG00000044339 & NOP56 & SNORD86 & ENSSSCG00000026043
PERV-A-17-33.1M	chr17:33062883-33071800	chr17:33071701-33073027	ENSSSCG00000044004 & IDH3B & ENSSSCG00000051614 & ENSSSCG00000044339 & NOP56 & SNORD86 & ENSSSCG00000026043
PERV-A-17-33.1M	chr17:33062883-33071800	chr17:33071701-33073027	ENSSSCG00000044004 & IDH3B & ENSSSCG00000051614 & ENSSSCG00000044339 & NOP56 & SNORD86 & ENSSSCG00000026043
PERV-A-17-33.1M	chr17:33062883-33071800	chr17:33071701-33073027	ENSSSCG00000044004 & IDH3B & ENSSSCG00000051614 & ENSSSCG00000044339 & NOP56 & SNORD86 & ENSSSCG00000026043
PERV-A-17-33.1M	chr17:33062883-33071800	chr17:33071701-33073027	ENSSSCG00000044004 & IDH3B & ENSSSCG00000051614 & ENSSSCG00000044339 & NOP56 & SNORD86 & ENSSSCG00000026043
PERV-A-17-33.1M	chr17:33062883-33071800	chr17:33071701-33073027	ENSSSCG00000044004 & IDH3B & ENSSSCG00000051614 & ENSSSCG00000044339 & NOP56 & SNORD86 & ENSSSCG00000026043
PERV-A-17-33.1M	chr17:33062883-33071800	chr17:33071701-33073027	ENSSSCG00000044004 & IDH3B & ENSSSCG00000051614 & ENSSSCG00000044339 & NOP56 & SNORD86 & ENSSSCG00000026043
PERV-A-17-33.1M	chr17:33062883-33071800	chr17:33071701-33073027	ENSSSCG00000044004 & IDH3B & ENSSSCG00000051614 & ENSSSCG00000044339 & NOP56 & SNORD86 & ENSSSCG00000026043
PERV-A-17-33.1M	chr17:33062883-33071800	chr17:33071701-33073027	ENSSSCG00000044004 & IDH3B & ENSSSCG00000051614 & ENSSSCG00000044339 & NOP56 & SNORD86 & ENSSSCG00000026043
PERV-A-17-33.1M	chr17:33062883-33071800	chr17:33071701-33073027	ENSSSCG00000044004 & IDH3B & ENSSSCG00000051614 & ENSSSCG00000044339 & NOP56 & SNORD86 & ENSSSCG00000026043
PERV-A-17-33.1M	chr17:33062883-33071800	chr17:33071701-33073027	ENSSSCG00000044004 & IDH3B & ENSSSCG00000051614 & ENSSSCG00000044339 & NOP56 & SNORD86 & ENSSSCG00000026043
PERV-A-17-33.1M	chr17:33062883-33071800	chr17:33071701-33073027	ENSSSCG00000044004 & IDH3B & ENSSSCG00000051614 & ENSSSCG00000044339 & NOP56 & SNORD86 & ENSSSCG00000026043
PERV-JX1-17-41.4M	chr17:41467519-41476101	chr17:41470966-41471249	RALGAPB
sPERV-JX3like-17-9.5M	chr17:9536784-9541504	chr17:9536998-9537599	IDO2
PERV-JX4-2-76.6M	chr2:76648002-76655788	chr2:76646970-76648123	LINGO3 & MKNK2 & PEAK3 & ENSSSCG00000013434
PERV-JX4-2-76.6M	chr2:76648002-76655788	chr2:76646970-76648123	LINGO3 & MKNK2 & PEAK3 & ENSSSCG00000013434
PERV-JX4-2-76.6M	chr2:76648002-76655788	chr2:76646970-76648123	LINGO3 & MKNK2 & PEAK3 & ENSSSCG00000013434
PERV-JX4-2-76.6M	chr2:76648002-76655788	chr2:76646970-76648123	LINGO3 & MKNK2 & PEAK3 & ENSSSCG00000013434
PERV-JX4-2-76.6M	chr2:76648002-76655788	chr2:76646970-76648123	LINGO3 & MKNK2 & PEAK3 & ENSSSCG00000013434
PERV-JX4-2-76.6M	chr2:76648002-76655788	chr2:76646970-76648123	LINGO3 & MKNK2 & PEAK3 & ENSSSCG00000013434
PERV-JX4-2-76.6M	chr2:76648002-76655788	chr2:76646970-76648123	LINGO3 & MKNK2 & PEAK3 & ENSSSCG00000013434
PERV-JX4-2-76.6M	chr2:76648002-76655788	chr2:76646970-76648123	LINGO3 & MKNK2 & PEAK3 & ENSSSCG00000013434
PERV-JX4-2-76.6M	chr2:76648002-76655788	chr2:76646970-76648123	LINGO3 & MKNK2 & PEAK3 & ENSSSCG00000013434
PERV-JX4-2-76.6M	chr2:76648002-76655788	chr2:76646970-76648123	LINGO3 & MKNK2 & PEAK3 & ENSSSCG00000013434
PERV-JX4-2-76.6M	chr2:76648002-76655788	chr2:76646970-76648123	LINGO3 & MKNK2 & PEAK3 & ENSSSCG00000013434
PERV-JX4-2-76.6M	chr2:76648002-76655788	chr2:76646970-76648123	LINGO3 & MKNK2 & PEAK3 & ENSSSCG00000013434
PERV-JX4-2-76.6M	chr2:76648002-76655788	chr2:76646970-76648123	LINGO3 & MKNK2 & PEAK3 & ENSSSCG00000013434
PERV-JX4-2-76.6M	chr2:76648002-76655788	chr2:76646970-76648123	LINGO3 & MKNK2 & PEAK3 & ENSSSCG00000013434
PERV-JX4-2-76.6M	chr2:76648002-76655788	chr2:76646970-76648123	LINGO3 & MKNK2 & PEAK3 & ENSSSCG00000013434
PERV-JX4-2-76.6M	chr2:76648002-76655788	chr2:76646970-76648123	LINGO3 & MKNK2 & PEAK3 & ENSSSCG00000013434
PERV-JX4-2-76.6M	chr2:76648002-76655788	chr2:76654668-76655337	ENSSSCG00000025631
PERV-JX4-2-76.6M	chr2:76648002-76655788	chr2:76654668-76655337	ENSSSCG00000025631
PERV-JX4-2-76.6M	chr2:76648002-76655788	chr2:76655725-76656138	\
PERV-JX4-2-76.6M	chr2:76648002-76655788	chr2:76655725-76656138	\
PERV-JX4-2-76.6M	chr2:76648002-76655788	chr2:76655725-76656138	\
PERV-JX4-2-76.6M	chr2:76648002-76655788	chr2:76655725-76656138	\
PERV-JX3-3-17.8M	chr3:17778858-17788086	chr3:17787287-17787708	FUS & STX1B & ENSSSCG00000040342 & SEZ6L2 & CD2BP2 & ENSSSCG00000027970 & ZNF629 & TLCD3B & BCKDK & KCTD13 & PRSS8 & ENSSSCG00000035518 & ENSSSCG00000007789
sPERV-UC1-9-63.2M	chr9:63235598-63238136	chr9:63238058-63238290	\

## Sheet: Table S7
#The information of GWAS SNPs which located in peak regions
Trait	SNP	p-value	Minor/major	Peak	Gene
FattyTI & C20:1n-9	chr12_56727637	0.00000000222 & 0.000000000145	T/C	chr12_56727391_56727998	MYOCD & ENSSSCG00000038836
C16:1n-7	chr13_205766608	2.99e-08	A/G	chr13_205766279_205767022	UBASH3A & ENSSSCG00000033653 & C2CD2 & SLC37A1 & PDE9A & WDR4
C16:1n-7 & C16:1n-7/C16:0	chr14_111847266	0.00000000000000527 & 3.17E-21	G/T	chr14_111846449_111847457	LBX1 & ENSSSCG00000048329 & SEMA4G & TWNK
C20:0	chr16_40505966	2.19e-45	G/A	chr16_40505934_40506557	\
C20:2n-6/C18:2n-6	chr2_131395848	3.58e-08	T/C	chr2_131395330_131396555	\
C20:3n-6	chr2_73882468	1.89e-08	G/A	chr2_73882334_73882871	KDM4B & PTPRS & PLIN4
C20:3n-6 & C20:3n-6/C18:2n-6	chr2_9653127	0.0000000000455 & 1.79E-25	T/C	chr2_9652309_9653344	ENSSSCG00000033010 & SYT7 & RAB3IL1
C20:3n-6/C18:2n-6	chr2_9736686	2.1e-10	G/A	chr2_9736357_9737907	FADS1 & FADS2 & RAB3IL1
C20:1n-9	chr3_42332979	1.15e-08	A/G	chr3_42332906_42334290	ECM2 & OGN & OMD & ASPN & FGD3
C20:2n-6/C18:2n-6	chr3_42333429	2.22e-08	A/G	chr3_42332906_42334290
C20:3n-6	chr6_147319047	1.98e-09	C/G	chr6_147318976_147321645	\
C16:1n-7	chr6_75834603	2.61e-09	T/C	chr6_75834386_75834886	SDHB & CPLANE2 & ARHGEF19 & ATP13A2 & CROCC & PADI1 & RCC2 & PADI2 & MFAP2 & NECAP2
C20:4n-6/C20:2n-6	chr7_26844436	1.36e-08	T/A	chr7_26844419_26845418	\
C14:0	chr7_27057971	8e-09	T/C	chr7_27057875_27058379	\
C16:0	chr7_27060666	5.89e-10	T/C	chr7_27060157_27060783	KLHL31 & MLIP & GCLC & LRRC1
C20:2n-6	chr7_30050265	3.08e-10	A/G	chr7_30049925_30051032	GRM & ZBTB22
C18:3n-3	chr7_30259194	4.93e-15	A/G	chr7_30258909_30259211	LEMD2 & HMGA1 & ITPR3 & SPDEF & SNRPC & ILRUN & PACSIN1 & UHRF1BP1 & ENSSSCG00000023160
C20:4n-6/C20:2n-6	chr7_31574329	1.17e-09	T/C	chr7_31573845_31575002	ARMC12 & TEAD3 & ZNF76
C20:1n-9/C18:1n-9	chr7_47290117	1.87e-09	A/G	chr7_47290048_47290594	ENSSSCG00000047190 & CHRNA3 & CIB2
FattyTI	chr8_110352616	2.37e-10	T/G	chr8_110352081_110352756	\
C16:1n-7 & C16:1n-7/C16:0	chr8_112651294	0.00000000119 & 0.0000000398	C/G	chr8_112649919_112651883	RRH
ACL	chr8_120408885	1.64e-08	G/A	chr8_120408733_120409558	DAPP1 & DDIT4L & MTTP & EMCN

## Sheet: Table S8
#The information of virus data
Contig ID	Length	Tax	Taxonomic classification	Host
SWFH04_DNA__108244	11624	Duplodnaviria;Heunggongvirae;Uroviricota;Caudoviricetes;Caudovirales;;;Enterobacteria phage P4	Ref	Viruses;unknown;unknown;Caudovirales;Myoviridae;Peduovirus;
SWMF05_DNA__31333	8135	Riboviria;Pararnavirae;Artverviricota;Revtraviricetes;Ortervirales;Retroviridae;Gammaretrovirus;Murine leukemia virus	Ref	Eukaryota;Chordata;Mammalia;Rodentia;Muridae;unknown;
SWMF01_DNA__5571	2193	Monodnaviria;Shotokuvirae;Cressdnaviricota;Repensiviricetes;Geplafuvirales;Genomoviridae;Gemycircularvirus;Miniopterus associated gemycircularvirus 1	Ref	Eukaryota;Chordata;Mammalia;Chiroptera;Vespertilionidae;Miniopterus;
BMXMH10_DNA__69049	2233	Monodnaviria;Shotokuvirae;Cressdnaviricota;Repensiviricetes;Geplafuvirales;Genomoviridae;Gemygorvirus;Pacific flying fox faeces associated gemycircularvirus-1	Ref	Eukaryota;Chordata;Mammalia;Chiroptera;Pteropodidae;Pteropus;
SWMH03_DNA__13058	2233	Monodnaviria;Shotokuvirae;Cressdnaviricota;Repensiviricetes;Geplafuvirales;Genomoviridae;Gemygorvirus;Pacific flying fox faeces associated gemycircularvirus-1	Ref	Eukaryota;Chordata;Mammalia;Chiroptera;Pteropodidae;Pteropus;
BMXMM10_DNA__38215	2925	Monodnaviria;Shotokuvirae;Cressdnaviricota;Arfiviricetes;Cirlivirales;Circoviridae;;Fur seal faeces associated circular DNA virus	Ref	Eukaryota;Chordata;Mammalia;Carnivora;Otariidae;Arctocephalus;
SWFF02_DNA__14728	2925	Monodnaviria;Shotokuvirae;Cressdnaviricota;Arfiviricetes;Cirlivirales;Circoviridae;;Fur seal faeces associated circular DNA virus	Ref	Eukaryota;Chordata;Mammalia;Carnivora;Otariidae;Arctocephalus;
SWFF06_DNA__7818	2925	Monodnaviria;Shotokuvirae;Cressdnaviricota;Arfiviricetes;Cirlivirales;Circoviridae;;Fur seal faeces associated circular DNA virus	Ref	Eukaryota;Chordata;Mammalia;Carnivora;Otariidae;Arctocephalus;
SWFH02_DNA__1485	2925	Monodnaviria;Shotokuvirae;Cressdnaviricota;Arfiviricetes;Cirlivirales;Circoviridae;;Fur seal faeces associated circular DNA virus	Ref	Eukaryota;Chordata;Mammalia;Carnivora;Otariidae;Arctocephalus;
SWMF03_DNA__20524	2925	Monodnaviria;Shotokuvirae;Cressdnaviricota;Arfiviricetes;Cirlivirales;Circoviridae;;Fur seal faeces associated circular DNA virus	Ref	Eukaryota;Chordata;Mammalia;Carnivora;Otariidae;Arctocephalus;
DBFH06_DNA__14993	34094	Varidnaviria;Bamfordvirae;Preplasmiviricota;Tectiliviricetes;Rowavirales;Adenoviridae;Mastadenovirus;Porcine mastadenovirus A	Ref	Eukaryota;Chordata;Mammalia;Artiodactyla;Suidae;Sus;
DBFH06_DNA__16211	34094	Varidnaviria;Bamfordvirae;Preplasmiviricota;Tectiliviricetes;Rowavirales;Adenoviridae;Mastadenovirus;Porcine mastadenovirus A	Ref	Eukaryota;Chordata;Mammalia;Artiodactyla;Suidae;Sus;
DBFH08_DNA__12679	34094	Varidnaviria;Bamfordvirae;Preplasmiviricota;Tectiliviricetes;Rowavirales;Adenoviridae;Mastadenovirus;Porcine mastadenovirus A	Ref	Eukaryota;Chordata;Mammalia;Artiodactyla;Suidae;Sus;
DBFH08_DNA__15104	34094	Varidnaviria;Bamfordvirae;Preplasmiviricota;Tectiliviricetes;Rowavirales;Adenoviridae;Mastadenovirus;Porcine mastadenovirus A	Ref	Eukaryota;Chordata;Mammalia;Artiodactyla;Suidae;Sus;
DBFH08_DNA__19235	34094	Varidnaviria;Bamfordvirae;Preplasmiviricota;Tectiliviricetes;Rowavirales;Adenoviridae;Mastadenovirus;Porcine mastadenovirus A	Ref	Eukaryota;Chordata;Mammalia;Artiodactyla;Suidae;Sus;
DBFH08_DNA__20760	34094	Varidnaviria;Bamfordvirae;Preplasmiviricota;Tectiliviricetes;Rowavirales;Adenoviridae;Mastadenovirus;Porcine mastadenovirus A	Ref	Eukaryota;Chordata;Mammalia;Artiodactyla;Suidae;Sus;
DBFH08_DNA__45909	34094	Varidnaviria;Bamfordvirae;Preplasmiviricota;Tectiliviricetes;Rowavirales;Adenoviridae;Mastadenovirus;Porcine mastadenovirus A	Ref	Eukaryota;Chordata;Mammalia;Artiodactyla;Suidae;Sus;
DBMH05_DNA__18357	34094	Varidnaviria;Bamfordvirae;Preplasmiviricota;Tectiliviricetes;Rowavirales;Adenoviridae;Mastadenovirus;Porcine mastadenovirus A	Ref	Eukaryota;Chordata;Mammalia;Artiodactyla;Suidae;Sus;
SWFF04_DNA__30306	34094	Varidnaviria;Bamfordvirae;Preplasmiviricota;Tectiliviricetes;Rowavirales;Adenoviridae;Mastadenovirus;Porcine mastadenovirus A	Ref	Eukaryota;Chordata;Mammalia;Artiodactyla;Suidae;Sus;
SWFF04_DNA__96201	34094	Varidnaviria;Bamfordvirae;Preplasmiviricota;Tectiliviricetes;Rowavirales;Adenoviridae;Mastadenovirus;Porcine mastadenovirus A	Ref	Eukaryota;Chordata;Mammalia;Artiodactyla;Suidae;Sus;
SWFH02_DNA__4124	34094	Varidnaviria;Bamfordvirae;Preplasmiviricota;Tectiliviricetes;Rowavirales;Adenoviridae;Mastadenovirus;Porcine mastadenovirus A	Ref	Eukaryota;Chordata;Mammalia;Artiodactyla;Suidae;Sus;
SWFH04_DNA__15046	34094	Varidnaviria;Bamfordvirae;Preplasmiviricota;Tectiliviricetes;Rowavirales;Adenoviridae;Mastadenovirus;Porcine mastadenovirus A	Ref	Eukaryota;Chordata;Mammalia;Artiodactyla;Suidae;Sus;
SWFH04_DNA__29025	34094	Varidnaviria;Bamfordvirae;Preplasmiviricota;Tectiliviricetes;Rowavirales;Adenoviridae;Mastadenovirus;Porcine mastadenovirus A	Ref	Eukaryota;Chordata;Mammalia;Artiodactyla;Suidae;Sus;
SWFH04_DNA__59180	34094	Varidnaviria;Bamfordvirae;Preplasmiviricota;Tectiliviricetes;Rowavirales;Adenoviridae;Mastadenovirus;Porcine mastadenovirus A	Ref	Eukaryota;Chordata;Mammalia;Artiodactyla;Suidae;Sus;
SWFH04_DNA__82751	34094	Varidnaviria;Bamfordvirae;Preplasmiviricota;Tectiliviricetes;Rowavirales;Adenoviridae;Mastadenovirus;Porcine mastadenovirus A	Ref	Eukaryota;Chordata;Mammalia;Artiodactyla;Suidae;Sus;
SWFH06_DNA__62457	34094	Varidnaviria;Bamfordvirae;Preplasmiviricota;Tectiliviricetes;Rowavirales;Adenoviridae;Mastadenovirus;Porcine mastadenovirus A	Ref	Eukaryota;Chordata;Mammalia;Artiodactyla;Suidae;Sus;
SWFH06_DNA__868	34094	Varidnaviria;Bamfordvirae;Preplasmiviricota;Tectiliviricetes;Rowavirales;Adenoviridae;Mastadenovirus;Porcine mastadenovirus A	Ref	Eukaryota;Chordata;Mammalia;Artiodactyla;Suidae;Sus;
SWFM02_DNA__10590	34094	Varidnaviria;Bamfordvirae;Preplasmiviricota;Tectiliviricetes;Rowavirales;Adenoviridae;Mastadenovirus;Porcine mastadenovirus A	Ref	Eukaryota;Chordata;Mammalia;Artiodactyla;Suidae;Sus;
SWFM02_DNA__11040	34094	Varidnaviria;Bamfordvirae;Preplasmiviricota;Tectiliviricetes;Rowavirales;Adenoviridae;Mastadenovirus;Porcine mastadenovirus A	Ref	Eukaryota;Chordata;Mammalia;Artiodactyla;Suidae;Sus;
SWFM02_DNA__2102	34094	Varidnaviria;Bamfordvirae;Preplasmiviricota;Tectiliviricetes;Rowavirales;Adenoviridae;Mastadenovirus;Porcine mastadenovirus A	Ref	Eukaryota;Chordata;Mammalia;Artiodactyla;Suidae;Sus;
SWFM02_DNA__23777	34094	Varidnaviria;Bamfordvirae;Preplasmiviricota;Tectiliviricetes;Rowavirales;Adenoviridae;Mastadenovirus;Porcine mastadenovirus A	Ref	Eukaryota;Chordata;Mammalia;Artiodactyla;Suidae;Sus;
SWFM02_DNA__38427	34094	Varidnaviria;Bamfordvirae;Preplasmiviricota;Tectiliviricetes;Rowavirales;Adenoviridae;Mastadenovirus;Porcine mastadenovirus A	Ref	Eukaryota;Chordata;Mammalia;Artiodactyla;Suidae;Sus;
SWFM02_DNA__40805	34094	Varidnaviria;Bamfordvirae;Preplasmiviricota;Tectiliviricetes;Rowavirales;Adenoviridae;Mastadenovirus;Porcine mastadenovirus A	Ref	Eukaryota;Chordata;Mammalia;Artiodactyla;Suidae;Sus;
SWFM02_DNA__50084	34094	Varidnaviria;Bamfordvirae;Preplasmiviricota;Tectiliviricetes;Rowavirales;Adenoviridae;Mastadenovirus;Porcine mastadenovirus A	Ref	Eukaryota;Chordata;Mammalia;Artiodactyla;Suidae;Sus;
SWFM06_DNA__21615	34094	Varidnaviria;Bamfordvirae;Preplasmiviricota;Tectiliviricetes;Rowavirales;Adenoviridae;Mastadenovirus;Porcine mastadenovirus A	Ref	Eukaryota;Chordata;Mammalia;Artiodactyla;Suidae;Sus;
SWMF05_DNA__175750	34094	Varidnaviria;Bamfordvirae;Preplasmiviricota;Tectiliviricetes;Rowavirales;Adenoviridae;Mastadenovirus;Porcine mastadenovirus A	Ref	Eukaryota;Chordata;Mammalia;Artiodactyla;Suidae;Sus;
SWMF05_DNA__53902	34094	Varidnaviria;Bamfordvirae;Preplasmiviricota;Tectiliviricetes;Rowavirales;Adenoviridae;Mastadenovirus;Porcine mastadenovirus A	Ref	Eukaryota;Chordata;Mammalia;Artiodactyla;Suidae;Sus;
SWMF05_DNA__90587	34094	Varidnaviria;Bamfordvirae;Preplasmiviricota;Tectiliviricetes;Rowavirales;Adenoviridae;Mastadenovirus;Porcine mastadenovirus A	Ref	Eukaryota;Chordata;Mammalia;Artiodactyla;Suidae;Sus;
SWMH01_DNA__10458	34094	Varidnaviria;Bamfordvirae;Preplasmiviricota;Tectiliviricetes;Rowavirales;Adenoviridae;Mastadenovirus;Porcine mastadenovirus A	Ref	Eukaryota;Chordata;Mammalia;Artiodactyla;Suidae;Sus;
SWMH05_DNA__11702	34094	Varidnaviria;Bamfordvirae;Preplasmiviricota;Tectiliviricetes;Rowavirales;Adenoviridae;Mastadenovirus;Porcine mastadenovirus A	Ref	Eukaryota;Chordata;Mammalia;Artiodactyla;Suidae;Sus;
SWMH05_DNA__24894	34094	Varidnaviria;Bamfordvirae;Preplasmiviricota;Tectiliviricetes;Rowavirales;Adenoviridae;Mastadenovirus;Porcine mastadenovirus A	Ref	Eukaryota;Chordata;Mammalia;Artiodactyla;Suidae;Sus;
SWMH05_DNA__77861	34094	Varidnaviria;Bamfordvirae;Preplasmiviricota;Tectiliviricetes;Rowavirales;Adenoviridae;Mastadenovirus;Porcine mastadenovirus A	Ref	Eukaryota;Chordata;Mammalia;Artiodactyla;Suidae;Sus;
BMXMM10_DNA__62881	2735	;;;;;Anelloviridae;Kappatorquevirus;Torque teno sus virus k2a	Ref	Eukaryota;Chordata;Mammalia;Artiodactyla;Suidae;Sus;
SWFF02_DNA__11634	2735	;;;;;Anelloviridae;Kappatorquevirus;Torque teno sus virus k2a	Ref	Eukaryota;Chordata;Mammalia;Artiodactyla;Suidae;Sus;
SWFH02_DNA__7993	2735	;;;;;Anelloviridae;Kappatorquevirus;Torque teno sus virus k2a	Ref	Eukaryota;Chordata;Mammalia;Artiodactyla;Suidae;Sus;
SWMF03_DNA__31197	2735	;;;;;Anelloviridae;Kappatorquevirus;Torque teno sus virus k2a	Ref	Eukaryota;Chordata;Mammalia;Artiodactyla;Suidae;Sus;
SWMH03_DNA__6756	2735	;;;;;Anelloviridae;Kappatorquevirus;Torque teno sus virus k2a	Ref	Eukaryota;Chordata;Mammalia;Artiodactyla;Suidae;Sus;
SWMM05_DNA__30930	2735	;;;;;Anelloviridae;Kappatorquevirus;Torque teno sus virus k2a	Ref	Eukaryota;Chordata;Mammalia;Artiodactyla;Suidae;Sus;
SWMH05_DNA__45118	5278	Monodnaviria;Shotokuvirae;Cossaviricota;Quintoviricetes;Piccovirales;Parvoviridae;Bocaparvovirus;Porcine bocavirus 3	Ref	Eukaryota;Chordata;Mammalia;Artiodactyla;Suidae;Sus;
SWMM05_DNA__9054	5278	Monodnaviria;Shotokuvirae;Cossaviricota;Quintoviricetes;Piccovirales;Parvoviridae;Bocaparvovirus;Porcine bocavirus 3	Ref	Eukaryota;Chordata;Mammalia;Artiodactyla;Suidae;Sus;
SWFH06_DNA__37889	5076	Monodnaviria;Shotokuvirae;Cossaviricota;Quintoviricetes;Piccovirales;Parvoviridae;Bocaparvovirus;Porcine bocavirus 5/JS677	Ref	Eukaryota;Chordata;Mammalia;Artiodactyla;Suidae;Sus;
SWFF06_DNA__9535	2459	Monodnaviria;Shotokuvirae;Cressdnaviricota;Arfiviricetes;Cremevirales;Smacoviridae;;Pig stool associated circular ssDNA virus GER2011	Ref	Eukaryota;Chordata;Mammalia;Artiodactyla;Suidae;Sus;
SWFM06_DNA__4895	2459	Monodnaviria;Shotokuvirae;Cressdnaviricota;Arfiviricetes;Cremevirales;Smacoviridae;;Pig stool associated circular ssDNA virus GER2011	Ref	Eukaryota;Chordata;Mammalia;Artiodactyla;Suidae;Sus;
SWMF03_DNA__40796	2459	Monodnaviria;Shotokuvirae;Cressdnaviricota;Arfiviricetes;Cremevirales;Smacoviridae;;Pig stool associated circular ssDNA virus GER2011	Ref	Eukaryota;Chordata;Mammalia;Artiodactyla;Suidae;Sus;
DBFM08_DNA__111020	5275	Monodnaviria;Shotokuvirae;Cossaviricota;Quintoviricetes;Piccovirales;Parvoviridae;Bocaparvovirus;Porcine bocavirus	Ref	Eukaryota;Chordata;Mammalia;Artiodactyla;Suidae;Sus;
BMXMH10_DNA__24969	3912	Monodnaviria;Shotokuvirae;Cressdnaviricota;Arfiviricetes;Cirlivirales;Circoviridae;;Po-Circo-like virus 21	Ref	Eukaryota;Chordata;Mammalia;Artiodactyla;Suidae;Sus;
DBMF07_DNA__60651	3912	Monodnaviria;Shotokuvirae;Cressdnaviricota;Arfiviricetes;Cirlivirales;Circoviridae;;Po-Circo-like virus 21	Ref	Eukaryota;Chordata;Mammalia;Artiodactyla;Suidae;Sus;
DBFH06_DNA__9859	2204	Monodnaviria;Shotokuvirae;Cressdnaviricota;Repensiviricetes;Geplafuvirales;Genomoviridae;Gemycircularvirus;Porcine feces-associated gemycircularvirus	Ref	Eukaryota;Chordata;Mammalia;Artiodactyla;Suidae;Sus;
BMXMF10_DNA__17355	2899	;;;;;Anelloviridae;Kappatorquevirus;Torque teno sus virus k2b	Ref	Eukaryota;Chordata;Mammalia;Artiodactyla;Suidae;Sus;
BMXMH10_DNA__6608	2899	;;;;;Anelloviridae;Kappatorquevirus;Torque teno sus virus k2b	Ref	Eukaryota;Chordata;Mammalia;Artiodactyla;Suidae;Sus;
BMXMM10_DNA__62024	2899	;;;;;Anelloviridae;Kappatorquevirus;Torque teno sus virus k2b	Ref	Eukaryota;Chordata;Mammalia;Artiodactyla;Suidae;Sus;
DBFH06_DNA__4535	2899	;;;;;Anelloviridae;Kappatorquevirus;Torque teno sus virus k2b	Ref	Eukaryota;Chordata;Mammalia;Artiodactyla;Suidae;Sus;
DBFM06_DNA__5994	2899	;;;;;Anelloviridae;Kappatorquevirus;Torque teno sus virus k2b	Ref	Eukaryota;Chordata;Mammalia;Artiodactyla;Suidae;Sus;
DBFM08_DNA__71486	2899	;;;;;Anelloviridae;Kappatorquevirus;Torque teno sus virus k2b	Ref	Eukaryota;Chordata;Mammalia;Artiodactyla;Suidae;Sus;
DBMF05_DNA__22120	2899	;;;;;Anelloviridae;Kappatorquevirus;Torque teno sus virus k2b	Ref	Eukaryota;Chordata;Mammalia;Artiodactyla;Suidae;Sus;
DBMF07_DNA__92429	2899	;;;;;Anelloviridae;Kappatorquevirus;Torque teno sus virus k2b	Ref	Eukaryota;Chordata;Mammalia;Artiodactyla;Suidae;Sus;
DBMH07_DNA__30738	2899	;;;;;Anelloviridae;Kappatorquevirus;Torque teno sus virus k2b	Ref	Eukaryota;Chordata;Mammalia;Artiodactyla;Suidae;Sus;
SWFF02_DNA__14308	2899	;;;;;Anelloviridae;Kappatorquevirus;Torque teno sus virus k2b	Ref	Eukaryota;Chordata;Mammalia;Artiodactyla;Suidae;Sus;
SWFF06_DNA__19639	2899	;;;;;Anelloviridae;Kappatorquevirus;Torque teno sus virus k2b	Ref	Eukaryota;Chordata;Mammalia;Artiodactyla;Suidae;Sus;
SWFH02_DNA__3588	2899	;;;;;Anelloviridae;Kappatorquevirus;Torque teno sus virus k2b	Ref	Eukaryota;Chordata;Mammalia;Artiodactyla;Suidae;Sus;
SWFM06_DNA__5744	2899	;;;;;Anelloviridae;Kappatorquevirus;Torque teno sus virus k2b	Ref	Eukaryota;Chordata;Mammalia;Artiodactyla;Suidae;Sus;
SWMF01_DNA__2990	2899	;;;;;Anelloviridae;Kappatorquevirus;Torque teno sus virus k2b	Ref	Eukaryota;Chordata;Mammalia;Artiodactyla;Suidae;Sus;
SWMF03_DNA__30098	2899	;;;;;Anelloviridae;Kappatorquevirus;Torque teno sus virus k2b	Ref	Eukaryota;Chordata;Mammalia;Artiodactyla;Suidae;Sus;
SWMH01_DNA__4917	2899	;;;;;Anelloviridae;Kappatorquevirus;Torque teno sus virus k2b	Ref	Eukaryota;Chordata;Mammalia;Artiodactyla;Suidae;Sus;
SWMH03_DNA__1958	2899	;;;;;Anelloviridae;Kappatorquevirus;Torque teno sus virus k2b	Ref	Eukaryota;Chordata;Mammalia;Artiodactyla;Suidae;Sus;
SWMM01_DNA__13764	2899	;;;;;Anelloviridae;Kappatorquevirus;Torque teno sus virus k2b	Ref	Eukaryota;Chordata;Mammalia;Artiodactyla;Suidae;Sus;
SWMM03_DNA__22490	2899	;;;;;Anelloviridae;Kappatorquevirus;Torque teno sus virus k2b	Ref	Eukaryota;Chordata;Mammalia;Artiodactyla;Suidae;Sus;
SWMM05_DNA__3137	2899	;;;;;Anelloviridae;Kappatorquevirus;Torque teno sus virus k2b	Ref	Eukaryota;Chordata;Mammalia;Artiodactyla;Suidae;Sus;
SWFH06_DNA__3467	3999	Monodnaviria;Shotokuvirae;Cossaviricota;Quintoviricetes;Piccovirales;Parvoviridae;;Porcine parvovirus 7	Ref	Eukaryota;Chordata;Mammalia;Artiodactyla;Suidae;Sus;
SWMH03_DNA__6179	3999	Monodnaviria;Shotokuvirae;Cossaviricota;Quintoviricetes;Piccovirales;Parvoviridae;;Porcine parvovirus 7	Ref	Eukaryota;Chordata;Mammalia;Artiodactyla;Suidae;Sus;
SWMH05_DNA__25188	3999	Monodnaviria;Shotokuvirae;Cossaviricota;Quintoviricetes;Piccovirales;Parvoviridae;;Porcine parvovirus 7	Ref	Eukaryota;Chordata;Mammalia;Artiodactyla;Suidae;Sus;
DBMH07_DNA__49314	4281	Monodnaviria;Shotokuvirae;Cossaviricota;Quintoviricetes;Piccovirales;Parvoviridae;Protoparvovirus;Protoparvovirus Zsana/2013/HUN	Ref	Eukaryota;Chordata;Mammalia;Artiodactyla;Suidae;Sus;
SWFF06_DNA__7852	4281	Monodnaviria;Shotokuvirae;Cossaviricota;Quintoviricetes;Piccovirales;Parvoviridae;Protoparvovirus;Protoparvovirus Zsana/2013/HUN	Ref	Eukaryota;Chordata;Mammalia;Artiodactyla;Suidae;Sus;
SWMF03_DNA__38288	4281	Monodnaviria;Shotokuvirae;Cossaviricota;Quintoviricetes;Piccovirales;Parvoviridae;Protoparvovirus;Protoparvovirus Zsana/2013/HUN	Ref	Eukaryota;Chordata;Mammalia;Artiodactyla;Suidae;Sus;
SWFH06_DNA__25004	5166	Monodnaviria;Shotokuvirae;Cossaviricota;Quintoviricetes;Piccovirales;Parvoviridae;;Parus major densovirus	Ref	Eukaryota;Chordata;Aves;Passeriformes;Paridae;Parus;
SWFH06_DNA__40803	5166	Monodnaviria;Shotokuvirae;Cossaviricota;Quintoviricetes;Piccovirales;Parvoviridae;;Parus major densovirus	Ref	Eukaryota;Chordata;Aves;Passeriformes;Paridae;Parus;
BMXMF10_DNA__24125	2143	Monodnaviria;Shotokuvirae;Cressdnaviricota;Repensiviricetes;Geplafuvirales;Genomoviridae;Gemycircularvirus;Chicken stool-associated gemycircularvirus	Ref	Eukaryota;Chordata;Aves;Galliformes;Phasianidae;Gallus;
DBFH06_DNA__1480	2143	Monodnaviria;Shotokuvirae;Cressdnaviricota;Repensiviricetes;Geplafuvirales;Genomoviridae;Gemycircularvirus;Chicken stool-associated gemycircularvirus	Ref	Eukaryota;Chordata;Aves;Galliformes;Phasianidae;Gallus;
DBFH08_DNA__39322	2143	Monodnaviria;Shotokuvirae;Cressdnaviricota;Repensiviricetes;Geplafuvirales;Genomoviridae;Gemycircularvirus;Chicken stool-associated gemycircularvirus	Ref	Eukaryota;Chordata;Aves;Galliformes;Phasianidae;Gallus;
DBFM06_DNA__5757	2143	Monodnaviria;Shotokuvirae;Cressdnaviricota;Repensiviricetes;Geplafuvirales;Genomoviridae;Gemycircularvirus;Chicken stool-associated gemycircularvirus	Ref	Eukaryota;Chordata;Aves;Galliformes;Phasianidae;Gallus;
SWMM01_DNA__1363	2143	Monodnaviria;Shotokuvirae;Cressdnaviricota;Repensiviricetes;Geplafuvirales;Genomoviridae;Gemycircularvirus;Chicken stool-associated gemycircularvirus	Ref	Eukaryota;Chordata;Aves;Galliformes;Phasianidae;Gallus;
DBFH08_DNA__25091	158091	Duplodnaviria;Heunggongvirae;Peploviricota;Herviviricetes;Herpesvirales;Herpesviridae;Mardivirus;Anatid alphaherpesvirus 1	Ref	Eukaryota;Chordata;Aves;Anseriformes;Anatidae;unknown;
SWFH06_DNA__15096	158091	Duplodnaviria;Heunggongvirae;Peploviricota;Herviviricetes;Herpesvirales;Herpesviridae;Mardivirus;Anatid alphaherpesvirus 1	Ref	Eukaryota;Chordata;Aves;Anseriformes;Anatidae;unknown;
SWMM05_DNA__18117	87603	Duplodnaviria;Heunggongvirae;Uroviricota;Caudoviricetes;Caudovirales;Myoviridae;Felixounavirus;Enterobacteriaphage UAB_Phi87	Ref	Bacteria;Proteobacteria;Gammaproteobacteria;Enterobacterales;Enterobacteriaceae;Salmonella;
SWFH06_DNA__36891	49167	Duplodnaviria;Heunggongvirae;Uroviricota;Caudoviricetes;Caudovirales;Drexlerviridae;Tlsvirus;Salmonella phage phSE-2	Ref	Bacteria;Proteobacteria;Gammaproteobacteria;Enterobacterales;Enterobacteriaceae;Salmonella;
BMXMF10_DNA__68597	111325	Duplodnaviria;Heunggongvirae;Uroviricota;Caudoviricetes;Caudovirales;Demerecviridae;Tequintavirus;Salmonella phage NR01	Ref	Bacteria;Proteobacteria;Gammaproteobacteria;Enterobacterales;Enterobacteriaceae;Salmonella;
BMXMM10_DNA__106901	111325	Duplodnaviria;Heunggongvirae;Uroviricota;Caudoviricetes;Caudovirales;Demerecviridae;Tequintavirus;Salmonella phage NR01	Ref	Bacteria;Proteobacteria;Gammaproteobacteria;Enterobacterales;Enterobacteriaceae;Salmonella;
BMXMM10_DNA__114486	111325	Duplodnaviria;Heunggongvirae;Uroviricota;Caudoviricetes;Caudovirales;Demerecviridae;Tequintavirus;Salmonella phage NR01	Ref	Bacteria;Proteobacteria;Gammaproteobacteria;Enterobacterales;Enterobacteriaceae;Salmonella;
BMXMM10_DNA__7417	111325	Duplodnaviria;Heunggongvirae;Uroviricota;Caudoviricetes;Caudovirales;Demerecviridae;Tequintavirus;Salmonella phage NR01	Ref	Bacteria;Proteobacteria;Gammaproteobacteria;Enterobacterales;Enterobacteriaceae;Salmonella;
BMXMH10_DNA__61964	164018	Duplodnaviria;Heunggongvirae;Uroviricota;Caudoviricetes;Caudovirales;Myoviridae;Krischvirus;Escherichia phage RB49	Ref	Bacteria;Proteobacteria;Gammaproteobacteria;Enterobacterales;Enterobacteriaceae;Escherichia;
BMXMM10_DNA__74394	164018	Duplodnaviria;Heunggongvirae;Uroviricota;Caudoviricetes;Caudovirales;Myoviridae;Krischvirus;Escherichia phage RB49	Ref	Bacteria;Proteobacteria;Gammaproteobacteria;Enterobacterales;Enterobacteriaceae;Escherichia;
BMXMM10_DNA__76006	164018	Duplodnaviria;Heunggongvirae;Uroviricota;Caudoviricetes;Caudovirales;Myoviridae;Krischvirus;Escherichia phage RB49	Ref	Bacteria;Proteobacteria;Gammaproteobacteria;Enterobacterales;Enterobacteriaceae;Escherichia;
BMXMM10_DNA__77341	164018	Duplodnaviria;Heunggongvirae;Uroviricota;Caudoviricetes;Caudovirales;Myoviridae;Krischvirus;Escherichia phage RB49	Ref	Bacteria;Proteobacteria;Gammaproteobacteria;Enterobacterales;Enterobacteriaceae;Escherichia;
BMXMM10_DNA__85730	164018	Duplodnaviria;Heunggongvirae;Uroviricota;Caudoviricetes;Caudovirales;Myoviridae;Krischvirus;Escherichia phage RB49	Ref	Bacteria;Proteobacteria;Gammaproteobacteria;Enterobacterales;Enterobacteriaceae;Escherichia;
BMXMM10_DNA__92379	164018	Duplodnaviria;Heunggongvirae;Uroviricota;Caudoviricetes;Caudovirales;Myoviridae;Krischvirus;Escherichia phage RB49	Ref	Bacteria;Proteobacteria;Gammaproteobacteria;Enterobacterales;Enterobacteriaceae;Escherichia;
SWFF02_DNA__1758	167318	Duplodnaviria;Heunggongvirae;Uroviricota;Caudoviricetes;Caudovirales;Myoviridae;Mosigvirus;Escherichia virus PhAPEC2	Ref	Bacteria;Proteobacteria;Gammaproteobacteria;Enterobacterales;Enterobacteriaceae;Escherichia;
SWFF04_DNA__24481	167318	Duplodnaviria;Heunggongvirae;Uroviricota;Caudoviricetes;Caudovirales;Myoviridae;Mosigvirus;Escherichia virus PhAPEC2	Ref	Bacteria;Proteobacteria;Gammaproteobacteria;Enterobacterales;Enterobacteriaceae;Escherichia;
SWFF04_DNA__71998	167318	Duplodnaviria;Heunggongvirae;Uroviricota;Caudoviricetes;Caudovirales;Myoviridae;Mosigvirus;Escherichia virus PhAPEC2	Ref	Bacteria;Proteobacteria;Gammaproteobacteria;Enterobacterales;Enterobacteriaceae;Escherichia;
SWFF06_DNA__14972	167318	Duplodnaviria;Heunggongvirae;Uroviricota;Caudoviricetes;Caudovirales;Myoviridae;Mosigvirus;Escherichia virus PhAPEC2	Ref	Bacteria;Proteobacteria;Gammaproteobacteria;Enterobacterales;Enterobacteriaceae;Escherichia;
SWFF04_DNA__78297	167124	Duplodnaviria;Heunggongvirae;Uroviricota;Caudoviricetes;Caudovirales;Myoviridae;Tequatrovirus;Escherichia phage slur07	Ref	Bacteria;Proteobacteria;Gammaproteobacteria;Enterobacterales;Enterobacteriaceae;Escherichia;
SWFM04_DNA__20472	87372	Duplodnaviria;Heunggongvirae;Uroviricota;Caudoviricetes;Caudovirales;Myoviridae;Felixounavirus;Escherichia phage vB_EcoM_AYO145A	Ref	Bacteria;Proteobacteria;Gammaproteobacteria;Enterobacterales;Enterobacteriaceae;Escherichia;
BMXMF10_DNA__39099	111751	Duplodnaviria;Heunggongvirae;Uroviricota;Caudoviricetes;Caudovirales;Demerecviridae;Tequintavirus;Escherichia phage slur09	Ref	Bacteria;Proteobacteria;Gammaproteobacteria;Enterobacterales;Enterobacteriaceae;Escherichia;
SWFF04_DNA__22148	41289	Duplodnaviria;Heunggongvirae;Uroviricota;Caudoviricetes;Caudovirales;Myoviridae;Jilinvirus;Escherichia virus ECOO78	Ref	Bacteria;Proteobacteria;Gammaproteobacteria;Enterobacterales;Enterobacteriaceae;Escherichia;
SWFF04_DNA__74223	41289	Duplodnaviria;Heunggongvirae;Uroviricota;Caudoviricetes;Caudovirales;Myoviridae;Jilinvirus;Escherichia virus ECOO78	Ref	Bacteria;Proteobacteria;Gammaproteobacteria;Enterobacterales;Enterobacteriaceae;Escherichia;
SWFH02_DNA__3743	41289	Duplodnaviria;Heunggongvirae;Uroviricota;Caudoviricetes;Caudovirales;Myoviridae;Jilinvirus;Escherichia virus ECOO78	Ref	Bacteria;Proteobacteria;Gammaproteobacteria;Enterobacterales;Enterobacteriaceae;Escherichia;
SWFH04_DNA__11328	41289	Duplodnaviria;Heunggongvirae;Uroviricota;Caudoviricetes;Caudovirales;Myoviridae;Jilinvirus;Escherichia virus ECOO78	Ref	Bacteria;Proteobacteria;Gammaproteobacteria;Enterobacterales;Enterobacteriaceae;Escherichia;
SWFH04_DNA__2232	41289	Duplodnaviria;Heunggongvirae;Uroviricota;Caudoviricetes;Caudovirales;Myoviridae;Jilinvirus;Escherichia virus ECOO78	Ref	Bacteria;Proteobacteria;Gammaproteobacteria;Enterobacterales;Enterobacteriaceae;Escherichia;
SWFH06_DNA__38024	41289	Duplodnaviria;Heunggongvirae;Uroviricota;Caudoviricetes;Caudovirales;Myoviridae;Jilinvirus;Escherichia virus ECOO78	Ref	Bacteria;Proteobacteria;Gammaproteobacteria;Enterobacterales;Enterobacteriaceae;Escherichia;
BMXMM10_DNA__63135	180219	Duplodnaviria;Heunggongvirae;Uroviricota;Caudoviricetes;Caudovirales;Myoviridae;;Citrobacter phage vB_CfrM_CfP1	Ref	Bacteria;Proteobacteria;Gammaproteobacteria;Enterobacterales;Enterobacteriaceae;Citrobacter;
BMXMM10_DNA__69009	180219	Duplodnaviria;Heunggongvirae;Uroviricota;Caudoviricetes;Caudovirales;Myoviridae;;Citrobacter phage vB_CfrM_CfP1	Ref	Bacteria;Proteobacteria;Gammaproteobacteria;Enterobacterales;Enterobacteriaceae;Citrobacter;
DBFM06_DNA__19644	89761	Duplodnaviria;Heunggongvirae;Uroviricota;Caudoviricetes;Caudovirales;Myoviridae;Punavirus;	Viral RefSeq genes	Bacteria;Proteobacteria;Gammaproteobacteria;Enterobacterales;Enterobacteriaceae;unclassified Enterobacteriaceae;
SWFH06_DNA__41901	89761	Duplodnaviria;Heunggongvirae;Uroviricota;Caudoviricetes;Caudovirales;Myoviridae;Punavirus;	Viral RefSeq genes	Bacteria;Proteobacteria;Gammaproteobacteria;Enterobacterales;Enterobacteriaceae;unclassified Enterobacteriaceae;
SWFH06_DNA__51111	89761	Duplodnaviria;Heunggongvirae;Uroviricota;Caudoviricetes;Caudovirales;Myoviridae;Punavirus;	Viral RefSeq genes	Bacteria;Proteobacteria;Gammaproteobacteria;Enterobacterales;Enterobacteriaceae;unclassified Enterobacteriaceae;
SWFM04_DNA__12273	89761	Duplodnaviria;Heunggongvirae;Uroviricota;Caudoviricetes;Caudovirales;Myoviridae;Punavirus;	Viral RefSeq genes	Bacteria;Proteobacteria;Gammaproteobacteria;Enterobacterales;Enterobacteriaceae;unclassified Enterobacteriaceae;

## Sheet: Table S9
#The information of virus data with sequence homology to shared open transposon elements
Contig ID	Length	Tax	abbreviation	Taxonomic classification	Host	Shared_accessible_transposon_elements	Gene
SWMH05_DNA__45118	5278	Monodnaviria;Shotokuvirae;Cossaviricota;Quintoviricetes;Piccovirales;Parvoviridae;Bocaparvovirus;Porcine bocavirus 3	PBoV3	Ref	Eukaryota;Chordata;Mammalia;Artiodactyla;Suidae;Sus;	chr6_57724982_57725309	ENSSSCG00000050739
SWMM05_DNA__9054	5278	Monodnaviria;Shotokuvirae;Cossaviricota;Quintoviricetes;Piccovirales;Parvoviridae;Bocaparvovirus;Porcine bocavirus 3	PBoV3	Ref	Eukaryota;Chordata;Mammalia;Artiodactyla;Suidae;Sus;
DBFM08_DNA__111020	5275	Monodnaviria;Shotokuvirae;Cossaviricota;Quintoviricetes;Piccovirales;Parvoviridae;Bocaparvovirus;Porcine bocavirus	PBoV	Ref	Eukaryota;Chordata;Mammalia;Artiodactyla;Suidae;Sus;
SWMF03_DNA__31197	2735	;;;;;Anelloviridae;Kappatorquevirus;Torque teno sus virus k2a	TTSuVk2a	Ref	Eukaryota;Chordata;Mammalia;Artiodactyla;Suidae;Sus;	chr3_60141615_60142047	SUCLG1
SWMH03_DNA__6756	2735	;;;;;Anelloviridae;Kappatorquevirus;Torque teno sus virus k2a	TTSuVk2a	Ref	Eukaryota;Chordata;Mammalia;Artiodactyla;Suidae;Sus;	chr8_33011957_33012252	TMEM33
SWMM05_DNA__30930	2735	;;;;;Anelloviridae;Kappatorquevirus;Torque teno sus virus k2a	TTSuVk2a	Ref	Eukaryota;Chordata;Mammalia;Artiodactyla;Suidae;Sus;	chr3_16160958_16161342	SBDS
BMXMH10_DNA__6608	2899	;;;;;Anelloviridae;Kappatorquevirus;Torque teno sus virus k2b	TTSuVk2b	Ref	Eukaryota;Chordata;Mammalia;Artiodactyla;Suidae;Sus;
BMXMM10_DNA__62024	2899	;;;;;Anelloviridae;Kappatorquevirus;Torque teno sus virus k2b	TTSuVk2b	Ref	Eukaryota;Chordata;Mammalia;Artiodactyla;Suidae;Sus;
DBFH06_DNA__4535	2899	;;;;;Anelloviridae;Kappatorquevirus;Torque teno sus virus k2b	TTSuVk2b	Ref	Eukaryota;Chordata;Mammalia;Artiodactyla;Suidae;Sus;
DBFM06_DNA__5994	2899	;;;;;Anelloviridae;Kappatorquevirus;Torque teno sus virus k2b	TTSuVk2b	Ref	Eukaryota;Chordata;Mammalia;Artiodactyla;Suidae;Sus;
DBFM08_DNA__71486	2899	;;;;;Anelloviridae;Kappatorquevirus;Torque teno sus virus k2b	TTSuVk2b	Ref	Eukaryota;Chordata;Mammalia;Artiodactyla;Suidae;Sus;
DBMF05_DNA__22120	2899	;;;;;Anelloviridae;Kappatorquevirus;Torque teno sus virus k2b	TTSuVk2b	Ref	Eukaryota;Chordata;Mammalia;Artiodactyla;Suidae;Sus;
SWFF02_DNA__14308	2899	;;;;;Anelloviridae;Kappatorquevirus;Torque teno sus virus k2b	TTSuVk2b	Ref	Eukaryota;Chordata;Mammalia;Artiodactyla;Suidae;Sus;
SWFH02_DNA__3588	2899	;;;;;Anelloviridae;Kappatorquevirus;Torque teno sus virus k2b	TTSuVk2b	Ref	Eukaryota;Chordata;Mammalia;Artiodactyla;Suidae;Sus;
SWMF03_DNA__30098	2899	;;;;;Anelloviridae;Kappatorquevirus;Torque teno sus virus k2b	TTSuVk2b	Ref	Eukaryota;Chordata;Mammalia;Artiodactyla;Suidae;Sus;
SWMH03_DNA__1958	2899	;;;;;Anelloviridae;Kappatorquevirus;Torque teno sus virus k2b	TTSuVk2b	Ref	Eukaryota;Chordata;Mammalia;Artiodactyla;Suidae;Sus;
SWMM01_DNA__13764	2899	;;;;;Anelloviridae;Kappatorquevirus;Torque teno sus virus k2b	TTSuVk2b	Ref	Eukaryota;Chordata;Mammalia;Artiodactyla;Suidae;Sus;
SWMM03_DNA__22490	2899	;;;;;Anelloviridae;Kappatorquevirus;Torque teno sus virus k2b	TTSuVk2b	Ref	Eukaryota;Chordata;Mammalia;Artiodactyla;Suidae;Sus;
SWMM05_DNA__3137	2899	;;;;;Anelloviridae;Kappatorquevirus;Torque teno sus virus k2b	TTSuVk2b	Ref	Eukaryota;Chordata;Mammalia;Artiodactyla;Suidae;Sus;
SWFH06_DNA__41901	89761	Duplodnaviria;Heunggongvirae;Uroviricota;Caudoviricetes;Caudovirales;Myoviridae;Punavirus;		Viral RefSeq genes	Bacteria;Proteobacteria;Gammaproteobacteria;Enterobacterales;Enterobacteriaceae;unclassified Enterobacteriaceae;
DBFH08_DNA__15104	34094	Varidnaviria;Bamfordvirae;Preplasmiviricota;Tectiliviricetes;Rowavirales;Adenoviridae;Mastadenovirus;Porcine mastadenovirus A	PAdV-A	Ref	Eukaryota;Chordata;Mammalia;Artiodactyla;Suidae;Sus;	chr13_68477621_68478224	TSEN2
DBFH08_DNA__19235	34094	Varidnaviria;Bamfordvirae;Preplasmiviricota;Tectiliviricetes;Rowavirales;Adenoviridae;Mastadenovirus;Porcine mastadenovirus A	PAdV-A	Ref	Eukaryota;Chordata;Mammalia;Artiodactyla;Suidae;Sus;	chr3_108882364_108882784	LCLAT1
DBFH08_DNA__20760	34094	Varidnaviria;Bamfordvirae;Preplasmiviricota;Tectiliviricetes;Rowavirales;Adenoviridae;Mastadenovirus;Porcine mastadenovirus A	PAdV-A	Ref	Eukaryota;Chordata;Mammalia;Artiodactyla;Suidae;Sus;	chr4_109360_109591	ZNF16
SWFF04_DNA__30306	34094	Varidnaviria;Bamfordvirae;Preplasmiviricota;Tectiliviricetes;Rowavirales;Adenoviridae;Mastadenovirus;Porcine mastadenovirus A	PAdV-A	Ref	Eukaryota;Chordata;Mammalia;Artiodactyla;Suidae;Sus;	chr17_34884319_34885009	ENSSSCG00000047985
SWFH04_DNA__15046	34094	Varidnaviria;Bamfordvirae;Preplasmiviricota;Tectiliviricetes;Rowavirales;Adenoviridae;Mastadenovirus;Porcine mastadenovirus A	PAdV-A	Ref	Eukaryota;Chordata;Mammalia;Artiodactyla;Suidae;Sus;	chr4_56607167_56607460	MRPS28
SWFH04_DNA__59180	34094	Varidnaviria;Bamfordvirae;Preplasmiviricota;Tectiliviricetes;Rowavirales;Adenoviridae;Mastadenovirus;Porcine mastadenovirus A	PAdV-A	Ref	Eukaryota;Chordata;Mammalia;Artiodactyla;Suidae;Sus;	chr2_113753810_113754145	FER
SWFH06_DNA__868	34094	Varidnaviria;Bamfordvirae;Preplasmiviricota;Tectiliviricetes;Rowavirales;Adenoviridae;Mastadenovirus;Porcine mastadenovirus A	PAdV-A	Ref	Eukaryota;Chordata;Mammalia;Artiodactyla;Suidae;Sus;	chr10_24952882_24954172	ENSSSCG00000043113
SWFM02_DNA__10590	34094	Varidnaviria;Bamfordvirae;Preplasmiviricota;Tectiliviricetes;Rowavirales;Adenoviridae;Mastadenovirus;Porcine mastadenovirus A	PAdV-A	Ref	Eukaryota;Chordata;Mammalia;Artiodactyla;Suidae;Sus;	chr2_62354275_62354531	EPHX3
SWFM02_DNA__11040	34094	Varidnaviria;Bamfordvirae;Preplasmiviricota;Tectiliviricetes;Rowavirales;Adenoviridae;Mastadenovirus;Porcine mastadenovirus A	PAdV-A	Ref	Eukaryota;Chordata;Mammalia;Artiodactyla;Suidae;Sus;	chr7_75165076_75165443	PSME1、EMC9、FITM1
SWFM02_DNA__2102	34094	Varidnaviria;Bamfordvirae;Preplasmiviricota;Tectiliviricetes;Rowavirales;Adenoviridae;Mastadenovirus;Porcine mastadenovirus A	PAdV-A	Ref	Eukaryota;Chordata;Mammalia;Artiodactyla;Suidae;Sus;	chr5_12526551_12527030	SYN3
SWFM02_DNA__50084	34094	Varidnaviria;Bamfordvirae;Preplasmiviricota;Tectiliviricetes;Rowavirales;Adenoviridae;Mastadenovirus;Porcine mastadenovirus A	PAdV-A	Ref	Eukaryota;Chordata;Mammalia;Artiodactyla;Suidae;Sus;	chr10_46820454_46820960	DCLRE1C
SWFM06_DNA__21615	34094	Varidnaviria;Bamfordvirae;Preplasmiviricota;Tectiliviricetes;Rowavirales;Adenoviridae;Mastadenovirus;Porcine mastadenovirus A	PAdV-A	Ref	Eukaryota;Chordata;Mammalia;Artiodactyla;Suidae;Sus;	chr14_50869797_50870255	ENSSSCG00000036280
SWMF05_DNA__175750	34094	Varidnaviria;Bamfordvirae;Preplasmiviricota;Tectiliviricetes;Rowavirales;Adenoviridae;Mastadenovirus;Porcine mastadenovirus A	PAdV-A	Ref	Eukaryota;Chordata;Mammalia;Artiodactyla;Suidae;Sus;	chr1_180932791_180933211	TMX1
SWMF05_DNA__53902	34094	Varidnaviria;Bamfordvirae;Preplasmiviricota;Tectiliviricetes;Rowavirales;Adenoviridae;Mastadenovirus;Porcine mastadenovirus A	PAdV-A	Ref	Eukaryota;Chordata;Mammalia;Artiodactyla;Suidae;Sus;	chr14_30857869_30858101	HPD
SWMH01_DNA__10458	34094	Varidnaviria;Bamfordvirae;Preplasmiviricota;Tectiliviricetes;Rowavirales;Adenoviridae;Mastadenovirus;Porcine mastadenovirus A	PAdV-A	Ref	Eukaryota;Chordata;Mammalia;Artiodactyla;Suidae;Sus;	chrX_60794664_60794960	ENSSSCG00000050760
SWMH05_DNA__11702	34094	Varidnaviria;Bamfordvirae;Preplasmiviricota;Tectiliviricetes;Rowavirales;Adenoviridae;Mastadenovirus;Porcine mastadenovirus A	PAdV-A	Ref	Eukaryota;Chordata;Mammalia;Artiodactyla;Suidae;Sus;	chr13_140796568_140796814	TMEM39A
DBMH07_DNA__49314	4281	Monodnaviria;Shotokuvirae;Cossaviricota;Quintoviricetes;Piccovirales;Parvoviridae;Protoparvovirus;Protoparvovirus Zsana/2013/HUN	PoBuV	Ref	Eukaryota;Chordata;Mammalia;Artiodactyla;Suidae;Sus;	chr6_78757999_78758322	MUL1
SWFF06_DNA__7852	4281	Monodnaviria;Shotokuvirae;Cossaviricota;Quintoviricetes;Piccovirales;Parvoviridae;Protoparvovirus;Protoparvovirus Zsana/2013/HUN	PoBuV	Ref	Eukaryota;Chordata;Mammalia;Artiodactyla;Suidae;Sus;	chr9_12063951_12064494	PAK1、CLNS1A
SWMF03_DNA__38288	4281	Monodnaviria;Shotokuvirae;Cossaviricota;Quintoviricetes;Piccovirales;Parvoviridae;Protoparvovirus;Protoparvovirus Zsana/2013/HUN	PoBuV	Ref	Eukaryota;Chordata;Mammalia;Artiodactyla;Suidae;Sus;	chr3_79912710_79913264	COMMD1
DBFM06_DNA__19644	89761	Duplodnaviria;Heunggongvirae;Uroviricota;Caudoviricetes;Caudovirales;Myoviridae;Punavirus;		Viral RefSeq genes	Bacteria;Proteobacteria;Gammaproteobacteria;Enterobacterales;Enterobacteriaceae;unclassified Enterobacteriaceae;	chr10_48403603_48404157	PHYH
SWFH06_DNA__51111	89761	Duplodnaviria;Heunggongvirae;Uroviricota;Caudoviricetes;Caudovirales;Myoviridae;Punavirus;		Viral RefSeq genes	Bacteria;Proteobacteria;Gammaproteobacteria;Enterobacterales;Enterobacteriaceae;unclassified Enterobacteriaceae;	chr17_39327504_39327928	ENSSSCG00000007314
DBFH06_DNA__16211	34094	Varidnaviria;Bamfordvirae;Preplasmiviricota;Tectiliviricetes;Rowavirales;Adenoviridae;Mastadenovirus;Porcine mastadenovirus A	PAdV-A	Ref	Eukaryota;Chordata;Mammalia;Artiodactyla;Suidae;Sus;	chr6_83316606_83316866	AUNIP
DBMH05_DNA__18357	34094	Varidnaviria;Bamfordvirae;Preplasmiviricota;Tectiliviricetes;Rowavirales;Adenoviridae;Mastadenovirus;Porcine mastadenovirus A	PAdV-A	Ref	Eukaryota;Chordata;Mammalia;Artiodactyla;Suidae;Sus;	chr6_59293070_59293333	RDH13
SWFH04_DNA__82751	34094	Varidnaviria;Bamfordvirae;Preplasmiviricota;Tectiliviricetes;Rowavirales;Adenoviridae;Mastadenovirus;Porcine mastadenovirus A	PAdV-A	Ref	Eukaryota;Chordata;Mammalia;Artiodactyla;Suidae;Sus;	chr1_107654989_107655244	TRIP4
SWFH06_DNA__62457	34094	Varidnaviria;Bamfordvirae;Preplasmiviricota;Tectiliviricetes;Rowavirales;Adenoviridae;Mastadenovirus;Porcine mastadenovirus A	PAdV-A	Ref	Eukaryota;Chordata;Mammalia;Artiodactyla;Suidae;Sus;	chr6_70675134_70675393	PGD
SWFM02_DNA__38427	34094	Varidnaviria;Bamfordvirae;Preplasmiviricota;Tectiliviricetes;Rowavirales;Adenoviridae;Mastadenovirus;Porcine mastadenovirus A	PAdV-A	Ref	Eukaryota;Chordata;Mammalia;Artiodactyla;Suidae;Sus;	chr6_85322080_85322293	ATP5IF1
SWMH05_DNA__24894	34094	Varidnaviria;Bamfordvirae;Preplasmiviricota;Tectiliviricetes;Rowavirales;Adenoviridae;Mastadenovirus;Porcine mastadenovirus A	PAdV-A	Ref	Eukaryota;Chordata;Mammalia;Artiodactyla;Suidae;Sus;	chr4_42931442_42931697	TMEM67
BMXMM10_DNA__69009	180219	Duplodnaviria;Heunggongvirae;Uroviricota;Caudoviricetes;Caudovirales;Myoviridae;;Citrobacter phage vB_CfrM_CfP1		Ref	Bacteria;Proteobacteria;Gammaproteobacteria;Enterobacterales;Enterobacteriaceae;Citrobacter;	chr2_75048467_75048724	CACTIN
						chr3_16950986_16951207	ENSSSCG00000007749
SWMF05_DNA__90587	34094	Varidnaviria;Bamfordvirae;Preplasmiviricota;Tectiliviricetes;Rowavirales;Adenoviridae;Mastadenovirus;Porcine mastadenovirus A	PAdV-A	Ref	Eukaryota;Chordata;Mammalia;Artiodactyla;Suidae;Sus;	chr6_62590854_62591157	ENSSSCG00000051628
BMXMM10_DNA__62881	2735	;;;;;Anelloviridae;Kappatorquevirus;Torque teno sus virus k2a	TTSuVK2a	Ref	Eukaryota;Chordata;Mammalia;Artiodactyla;Suidae;Sus;	chr15_137637619_137638193	SCLY
SWFF02_DNA__11634	2735	;;;;;Anelloviridae;Kappatorquevirus;Torque teno sus virus k2a	TTSuVK2a	Ref	Eukaryota;Chordata;Mammalia;Artiodactyla;Suidae;Sus;	chr4_34549112_34549380	ODF1
SWFH02_DNA__7993	2735	;;;;;Anelloviridae;Kappatorquevirus;Torque teno sus virus k2a	TTSuVK2a	Ref	Eukaryota;Chordata;Mammalia;Artiodactyla;Suidae;Sus;	chr17_39092254_39092651	ENSSSCG00000007311
SWFH06_DNA__37889	5076	Monodnaviria;Shotokuvirae;Cossaviricota;Quintoviricetes;Piccovirales;Parvoviridae;Bocaparvovirus;Porcine bocavirus 5/JS677	PBoV5	Ref	Eukaryota;Chordata;Mammalia;Artiodactyla;Suidae;Sus;	chr12_6266154_6266414	MRPL58
BMXMH10_DNA__24969	3912	Monodnaviria;Shotokuvirae;Cressdnaviricota;Arfiviricetes;Cirlivirales;Circoviridae;;Po-Circo-like virus 21	PoClv21	Ref	Eukaryota;Chordata;Mammalia;Artiodactyla;Suidae;Sus;	chr14_120368164_120368591	XPNPEP1
DBMF07_DNA__60651	3912	Monodnaviria;Shotokuvirae;Cressdnaviricota;Arfiviricetes;Cirlivirales;Circoviridae;;Po-Circo-like virus 21	PoClv21	Ref	Eukaryota;Chordata;Mammalia;Artiodactyla;Suidae;Sus;	chr13_31553482_31554058	SLC25A20
BMXMF10_DNA__17355	2899	;;;;;Anelloviridae;Kappatorquevirus;Torque teno sus virus k2b	TTSuVK2b	Ref	Eukaryota;Chordata;Mammalia;Artiodactyla;Suidae;Sus;	chr14_111482597_111483205	SCD
DBMF07_DNA__92429	2899	;;;;;Anelloviridae;Kappatorquevirus;Torque teno sus virus k2b	TTSuVK2b	Ref	Eukaryota;Chordata;Mammalia;Artiodactyla;Suidae;Sus;	chr14_28254295_28254517	UBC
DBMH07_DNA__30738	2899	;;;;;Anelloviridae;Kappatorquevirus;Torque teno sus virus k2b	TTSuVK2b	Ref	Eukaryota;Chordata;Mammalia;Artiodactyla;Suidae;Sus;	chr15_45693169_45693529	ENSSSCG00000046339
SWFF06_DNA__19639	2899	;;;;;Anelloviridae;Kappatorquevirus;Torque teno sus virus k2b	TTSuVK2b	Ref	Eukaryota;Chordata;Mammalia;Artiodactyla;Suidae;Sus;	chr13_18558583_18559006	DYNC1LI1
SWFM06_DNA__5744	2899	;;;;;Anelloviridae;Kappatorquevirus;Torque teno sus virus k2b	TTSuVK2b	Ref	Eukaryota;Chordata;Mammalia;Artiodactyla;Suidae;Sus;	chr6_157483125_157483442	DHCR24
SWMF01_DNA__2990	2899	;;;;;Anelloviridae;Kappatorquevirus;Torque teno sus virus k2b	TTSuVK2b	Ref	Eukaryota;Chordata;Mammalia;Artiodactyla;Suidae;Sus;	chr12_52954095_52954420	WRAP53
SWMH01_DNA__4917	2899	;;;;;Anelloviridae;Kappatorquevirus;Torque teno sus virus k2b	TTSuVK2b	Ref	Eukaryota;Chordata;Mammalia;Artiodactyla;Suidae;Sus;	chr10_24945602_24946137	ENSSSCG00000048294
SWFH06_DNA__3467	3999	Monodnaviria;Shotokuvirae;Cossaviricota;Quintoviricetes;Piccovirales;Parvoviridae;;Porcine parvovirus 7	PPV7	Ref	Eukaryota;Chordata;Mammalia;Artiodactyla;Suidae;Sus;	chr5_79259098_79259570	KANSL2
SWMH03_DNA__6179	3999	Monodnaviria;Shotokuvirae;Cossaviricota;Quintoviricetes;Piccovirales;Parvoviridae;;Porcine parvovirus 7	PPV7	Ref	Eukaryota;Chordata;Mammalia;Artiodactyla;Suidae;Sus;	chr4_94584496_94584871	GBA
SWMH05_DNA__25188	3999	Monodnaviria;Shotokuvirae;Cossaviricota;Quintoviricetes;Piccovirales;Parvoviridae;;Porcine parvovirus 7	PPV7	Ref	Eukaryota;Chordata;Mammalia;Artiodactyla;Suidae;Sus;	chr14_14982359_14982798	NEIL2、FDFT1
SWMF05_DNA__31333	8135	Riboviria;Pararnavirae;Artverviricota;Revtraviricetes;Ortervirales;Retroviridae;Gammaretrovirus;Murine leukemia virus		Ref	Eukaryota;Chordata;Mammalia;Rodentia;Muridae;unknown;	chr7_50119007_50119374	STARD5
BMXMM10_DNA__114486	111325	Duplodnaviria;Heunggongvirae;Uroviricota;Caudoviricetes;Caudovirales;Demerecviridae;Tequintavirus;Salmonella phage NR01		Ref	Bacteria;Proteobacteria;Gammaproteobacteria;Enterobacterales;Enterobacteriaceae;Salmonella;	chr17_50744062_50744703	CSE1L
SWFH06_DNA__40803	5166	Monodnaviria;Shotokuvirae;Cossaviricota;Quintoviricetes;Piccovirales;Parvoviridae;;Parus major densovirus		Ref	Eukaryota;Chordata;Aves;Passeriformes;Paridae;Parus;

## Sheet: Table S10
#Gene Ontology and KEGG enrichment analysis of conserved accessible transposon element homologous to viral sequences
ID	Term	Term p-value	Term p-value corrected with Bonferroni step down	% Associated Genes	Nr. Genes	Associated genes found
GO:0003684	damaged DNA binding	4.53272e-05	4.53272e-05	5.26316	4	[AUNIP, DCLRE1C, NEIL2, XRCC5]
GO:0098780	response to mitochondrial depolarisation	2.82698e-05	5.65395e-05	13.0435	3	[ATP5IF1, GBA, MUL1]
GO:1904923	regulation of autophagy of mitochondrion in response to mitochondrial depolarization	1.31456e-05	3.94369e-05	16.6667	3	[ATP5IF1, GBA, MUL1]
GO:1904925	positive regulation of autophagy of mitochondrion in response to mitochondrial depolarization	1.09748e-05	4.38993e-05	17.6471	3	[ATP5IF1, GBA, MUL1]
